# Supplementary material for: Metabolomic fingerprinting of soft tissues uncovers taxonomic, physiological, and ecological aspects of river fishes
Source: Fish Physiol Biochem. 2026 Jan 22;52(1):18. doi: 10.1007/s10695-026-01638-8 (PMC12827312; doi:10.1007/s10695-026-01638-8)
Supplement: Supplementary file 1 — (XLSX 3.17 MB) [file 10695_2026_1638_MOESM1_ESM.xlsx]

## Sheet: Supp. table S1. 3 tissues
Supplementary table S3. Gut, liver and muscle metabolomes for the chubs and gudgeons considered together (n=49 individuals)
PEPMASS	D1C1F_76_01_6329	D1C2F_77_01_6330	D1C3F_78_01_6331	D1C4F_79_01_6332	D1C5F_80_01_6333	D2C1F_81_01_6335	D2C2F_82_01_6336	D2C3F_83_01_6337	D2C4F_84_01_6338	D2C5F_85_01_6339	D3C1F_86_01_6341	D3C2F_87_01_6342	D3C3F_88_01_6343	D3C4F_89_01_6344	D3C5F_90_01_6345	D4C1F_91_01_6347	D4C2F_92_01_6348	D4C3F_93_01_6349	D4C4F_94_01_6350	D4C5F_95_01_6351	D5C1F_96_01_6352	D5C2F_97_01_6354	D5C3F_98_01_6355	D5C4F_99_01_6356	D5C5F_100_01_6357	D1GOU1F_28_01_6272	D1GOU2F_29_01_6273	D1GOU3F_30_01_6274	D1GOU4F_31_01_6275	D1GOU5F_32_01_6276	D2GOU1F_33_01_6278	D2GOU2F_34_01_6279	D2GOU3F_35_01_6280	D2GOU4F_36_01_6281	D3GOU1F_37_01_6283	D3GOU2F_38_01_6284	D3GOU3F_39_01_6285	D3GOU4F_40_01_6286	D3GOU5F_41_01_6287	D4GOU1F_42_01_6289	D4GOU2F_43_01_6290	D4GOU3F_44_01_6291	D4GOU4F_45_01_6292	D4GOU5F_46_01_6293	D5GOU1F_47_01_6295	D5GOU2F_48_01_6296	D5GOU3F_49_01_6297	D5GOU4F_50_01_6298	D5GOU5F_51_01_6299
Species	Chub	Chub	Chub	Chub	Chub	Chub	Chub	Chub	Chub	Chub	Chub	Chub	Chub	Chub	Chub	Chub	Chub	Chub	Chub	Chub	Chub	Chub	Chub	Chub	Chub	Gudgeon	Gudgeon	Gudgeon	Gudgeon	Gudgeon	Gudgeon	Gudgeon	Gudgeon	Gudgeon	Gudgeon	Gudgeon	Gudgeon	Gudgeon	Gudgeon	Gudgeon	Gudgeon	Gudgeon	Gudgeon	Gudgeon	Gudgeon	Gudgeon	Gudgeon	Gudgeon	Gudgeon
Tissues	Liver	Liver	Liver	Liver	Liver	Liver	Liver	Liver	Liver	Liver	Liver	Liver	Liver	Liver	Liver	Liver	Liver	Liver	Liver	Liver	Liver	Liver	Liver	Liver	Liver	Liver	Liver	Liver	Liver	Liver	Liver	Liver	Liver	Liver	Liver	Liver	Liver	Liver	Liver	Liver	Liver	Liver	Liver	Liver	Liver	Liver	Liver	Liver	Liver
139.98	1132	1394	1428	1536	1360	1440	1222	1696	1368	1248	1360	1164	1822	1474	1368	1374	1626	1630	1360	1252	1398	1360	1438	1788	1510	1510	1624	1628	1644	1512	1626	1634	1672	1354	1464	1250	1308	1332	1402	1506	0	2182	1606	1448	1512	1610	1548	1364	1508
157.954	3084	3584	3546	3836	3202	2310	4146	2450	3718	4148	4286	3430	3134	3766	2212	3592	1822	3008	3766	3398	4062	3812	3038	3114	3532	4250	6424	5456	3430	5032	4634	4526	3412	4788	4468	5054	5192	4258	5362	3190	5158	5542	5186	4648	4916	4776	3672	3674	4410
145.158	2944	2926	2624	2964	1692	1524	3728	3954	4042	1284	1192	2362	2476	3142	3126	1826	2894	2994	5266	5586	1688	1338	3504	3136	2466	4542	2234	3340	3770	4864	2062	1524	2556	3106	4524	3764	3378	5516	4142	5740	6452	2142	2576	2844	3394	2496	5490	7670	8778
249.621	4414	4644	1988	4122	5958	0	21080	0	0	14684	3732	2800	4016	2470	2226	10586	3106	20684	13152	11172	5564	1030	4862	20876	10342	5434	6880	3660	134	7690	554	5324	4318	5460	6180	30662	6090	11238	5342	0	9636	16368	14970	16664	0	8506	0	19192	21444
215.138	5514	5526	5104	5352	11202	6628	15408	6434	13044	11214	8840	7118	8286	7560	7154	10996	9194	10454	13894	8196	11926	4206	9442	14056	11250	6748	11038	8574	2242	9256	1426	7990	6470	9208	5122	7878	10996	11704	7364	6132	6818	17594	11296	14656	9288	11416	8826	8542	13376
460.268	0	5566	5572	7154	12130	11750	18520	0	15338	17016	0	0	11382	8640	12390	14356	11928	16936	15618	12560	13622	0	13716	22864	16566	6222	10436	8538	1874	10318	3112	0	0	13560	6590	11632	0	15052	12934	0	11982	28558	25538	18012	0	19872	14200	19316	9752
229.148	0	10394	0	11190	0	11056	0	7898	10602	11794	13528	11768	13178	13576	15044	15206	19120	15064	19026	13036	11034	12868	16028	20366	25622	0	0	0	4040	0	3042	16440	10534	12872	8996	5648	15062	8810	6648	7450	6890	19054	10164	16632	7442	13116	0	6426	6526
439.235	13370	7472	5628	6200	17302	13422	25784	24978	33022	21716	8012	8568	5188	27052	5334	26900	3942	49198	42684	33394	14530	3518	7260	23278	19706	18712	0	8584	1134	34116	582	0	9246	35654	76320	28826	41374	21760	0	22764	12902	26544	15866	23516	80418	0	67304	105872	77738
403.247	9006	8954	0	0	17562	0	33952	21700	36462	29156	21828	11938	18264	16522	0	0	19402	0	0	22328	26384	11764	26660	36428	0	9684	14460	15630	1960	17590	2158	13876	12248	17402	9924	0	15442	20980	17790	15554	0	23854	24754	24098	21650	0	24146	0	23014
201.131	4428	8914	4278	5074	9166	6726	22170	14196	12786	9900	9454	9980	10140	10076	8248	10428	7826	10212	12690	9876	10938	3136	11394	16362	10190	5734	15134	7668	1286	8624	1344	4662	9860	13562	4826	6380	16422	12434	8160	7228	5956	10708	21168	17126	7052	16858	9332	7404	9904
389.231	4972	4560	4486	5848	8850	12296	18896	11688	22314	15930	9198	7834	10086	9432	6984	14602	9924	19748	18376	14832	10954	6598	13652	24264	15420	6440	9060	6940	1928	10494	1926	10792	10000	11156	6724	14418	10842	12562	11240	10384	13872	18094	17788	15842	14752	14280	15254	0	0
502.309	0	12030	12576	12750	19450	23382	41506	20452	35250	26848	33770	16254	22494	16370	21786	27962	22258	26480	27448	19640	21086	16586	32302	37016	30000	11078	0	22872	2576	24344	4020	25416	20430	24210	11940	39506	22386	36502	24210	0	26152	41094	43910	45214	29950	47454	33638	18802	36268
193.642	5762	6858	7488	8794	17562	9912	23552	12056	0	16016	12336	6558	10092	6488	9366	14312	11830	21038	18962	0	12558	3398	13650	29262	16038	8064	11648	13690	820	17584	1616	10982	10382	18478	6970	20432	12028	22340	9214	12414	13326	37606	47344	28558	14866	22526	15054	11326	18690
150.028	5134	4398	5316	5132	7170	5572	6158	4628	5094	6352	4554	6646	4908	11952	5478	7564	0	6280	6240	6374	4398	12708	6804	6704	6878	5100	4612	4850	6256	4460	4168	4264	3600	5014	4220	4690	5990	3796	4834	5100	5046	4892	4730	4330	5536	3548	4430	4414	5058
516.32	6584	6884	7554	8518	10274	14300	21952	13524	0	0	0	9686	0	10106	0	0	0	0	23102	17414	0	4260	14204	25378	14392	10292	11796	13086	1640	14928	2236	0	0	18254	9532	22268	13020	0	18270	0	21294	0	0	22462	19820	0	23856	12470	24930
264.01	10676	10664	10644	11318	12178	9452	5736	5808	6084	6650	6644	12690	7618	22826	11018	12114	11290	8868	7956	12042	7184	33038	13272	7942	9596	10672	5820	8450	14462	6138	13106	6146	6578	6508	10402	5316	8980	5132	7174	5466	8034	4944	6390	3714	8120	4914	6200	6476	8408
202.217	202	0	332	356	190	0	594	470	778	0	0	244	456	0	0	0	398	346	788	0	0	0	334	144	466	452	1366	0	356	756	800	1294	1380	1316	862	1852	1472	1928	1358	3054	2600	2132	2896	1360	2432	1608	1578	3638	4714
332.115	1254	2138	1548	1768	2340	2552	1500	2448	1658	2648	0	1606	2124	1560	1996	1566	2262	2724	2216	2014	1066	2736	2326	2360	2062	0	0	854	898	1068	2134	2732	2060	1822	2416	2030	2180	2820	3222	1268	1428	2826	2664	3374	2996	2084	2064	2518	2352
203.126	660	9654	10652	0	0	15468	22170	22172	28152	22664	11528	10126	13976	11008	8248	3032	12290	0	0	8308	10938	4948	11394	25860	17622	39338	19440	12108	2786	0	2302	12736	15614	13562	0	29696	16422	0	14786	17074	20364	23690	27172	21494	0	16858	0	21890	0
217.143	10228	16732	15914	12882	27030	13828	34052	29696	72552	35534	16184	20444	17986	34190	14626	38836	20378	47478	42106	60236	28178	0	23186	52642	26412	15686	29456	20390	3490	25696	2144	12496	14808	17816	18694	48244	17950	22124	14626	27564	18052	24672	39722	24026	24684	17946	28188	34270	32610
243.157	9140	11808	14022	13074	25028	12406	0	13224	21836	20676	17084	11524	17018	14994	15766	31604	19096	27592	34252	36160	29374	628	17124	29916	21946	18682	37966	20272	4296	28196	2888	14040	12016	15920	11540	20588	21518	15004	10760	20466	14274	0	24944	26556	21534	23518	21050	21274	20754
207.644	6712	9528	5918	7756	12828	6100	17730	17084	28214	14596	8136	6286	8520	6154	7322	15178	9474	26416	22094	22316	10304	3804	9762	25656	13730	6460	8082	9464	1196	12066	0	7624	6114	13342	30710	13956	14738	15240	6640	15550	11956	0	22802	14886	18644	10678	13054	20888	0
260.148	0	12154	0	0	16792	15052	32632	25530	38346	27144	13632	10926	15698	0	10372	23852	14826	26622	27574	26596	16064	5094	15002	32628	19178	9296	0	0	3338	0	3082	12356	15506	14904	0	31974	12918	22962	15456	18304	20698	26742	28420	0	0	18980	25172	24292	22924
247.153	9682	13458	11488	14950	20990	11912	23810	22638	41264	22312	13876	16588	18268	24130	0	22040	14572	26784	28976	29644	20822	4664	18884	34862	22330	12626	22394	0	3380	20226	2426	10898	11976	11738	13206	31152	15068	0	11074	18934	11754	0	27650	19424	0	0	19788	24712	23424
274.165	0	9332	0	0	13968	0	25344	21362	40662	23860	11254	11292	14330	14290	0	18548	0	23642	24982	25690	15676	3788	13474	32544	14320	8502	13392	10916	1992	13460	1610	8272	11092	11056	11320	28654	12478	17894	10370	20990	16096	19734	24542	19346	15554	13410	19872	18932	19984
233.138	8686	14738	0	0	20288	11912	24798	23616	40820	28608	13696	0	19086	20932	9464	25902	15064	28750	30636	35038	0	1532	20544	36898	20828	11858	28602	17676	3360	23260	2722	16652	16898	14688	18354	35196	16068	20372	16090	19404	0	24344	29268	23272	22138	20202	24318	26964	26698
223.044	0	8888	6940	6688	9666	8880	5984	4518	4804	7758	6164	6306	0	7872	8096	7322	8438	0	7482	7706	5170	12888	9216	7430	7330	2900	3806	4740	4492	3436	7364	6416	5270	4854	6868	5824	6036	5358	7604	4662	4248	5936	5692	6272	9278	5758	5662	5990	6520
256.118	3192	4394	4312	4346	5438	5496	9190	8158	17482	13578	0	6046	7586	8322	4838	11294	6522	10632	10650	0	8794	2902	10022	20330	10342	2498	8966	3710	1894	8462	0	2320	4794	3426	4288	13580	4354	4930	4400	6618	5504	5820	0	4646	5512	4576	7160	9452	8108
231.132	7888	11378	8046	8136	17310	11632	24440	41900	53252	28742	10108	0	13500	16974	7582	27636	11246	34484	31216	35038	16960	3736	14196	32058	18884	9950	17018	10564	2698	16972	2094	16826	0	15394	20730	38704	19282	22476	15926	26606	24816	28558	36774	27554	28834	19514	32080	38026	35166
275.15	11390	17676	15184	13930	20738	23308	41310	57014	71912	47928	24042	20290	28754	21702	17666	31508	18740	41984	37726	43686	24350	7160	23186	44028	34734	0	21630	23418	3540	22438	5308	35358	42146	28238	28678	56154	27304	37106	31910	41686	23486	36132	47186	40232	34356	34628	39596	42330	32362
323.148	3202	3916	3808	4100	0	13828	0	9456	0	11642	10656	4642	6630	5940	7138	9236	9892	0	8624	0	3562	6746	8778	8264	10384	2846	5072	0	2782	4726	8818	12916	9610	8826	7608	0	8954	9768	12930	6930	8734	10806	11756	12970	12172	11326	12358	10708	12392
214.08	4184	3796	4612	4106	7136	14880	11612	10428	9474	0	10606	6952	9088	10064	8160	10446	9424	10682	0	10226	7402	8100	12196	11808	0	4848	7320	9582	3678	8004	7168	8580	8412	9060	8532	7498	8548	6644	8240	8122	10546	9706	10024	9448	11268	0	11326	10312	12114
302.195	0	1900	1760	0	2522	5950	6236	13380	14308	11990	3126	1278	3016	6640	1836	9092	0	14280	18666	12948	2604	988	3342	6098	3682	1898	1664	1672	0	6446	498	3262	6520	6390	6162	20516	2428	11414	5614	8448	5438	3168	17430	5604	7470	6490	11710	14420	16810
319.861	5602	5030	5198	5148	5104	2072	1090	1238	1504	1206	2040	5158	3262	6962	4618	3432	4848	2454	2676	6366	6582	11798	4818	3016	1992	5204	4008	3250	8644	2860	5136	2246	2488	2146	3156	1532	2826	1898	2706	2242	2042	1214	1416	1274	1704	1494	1388	1862	1440
245.17	4350	12066	8984	4758	16274	10122	12908	19452	31788	17386	11584	14994	12434	8860	6726	14014	4086	14568	17216	11668	19344	2604	10836	38748	10200	7912	16416	6998	1062	20718	1470	8982	14816	12348	21808	24802	14478	19072	13978	11098	8262	15964	21224	14824	13870	10850	29180	35294	30472
408.033	1218	2680	1700	1582	3482	4004	2744	2776	2146	3172	3050	2082	2692	2490	2020	1542	3344	3216	3686	2860	1486	4598	3342	3204	3124	378	1540	1390	1000	866	3548	5148	3388	2818	3906	4580	2988	5048	7130	1804	1838	3544	4198	4390	5030	4498	5226	4486	4202
399.069	1564	2168	1890	2160	3942	9004	6762	6294	6100	6546	5916	2700	4912	3784	3434	4052	4850	5464	5862	5450	3958	4966	5794	6534	5474	1486	3922	2980	1532	2352	4684	8828	7226	7664	5226	7402	6822	7248	8990	4764	5722	7362	8900	9454	9332	8872	9026	7938	8294
370.256	4276	4310	2822	3566	1338	7776	7502	15024	14890	10726	2246	4412	5398	2240	3178	7228	5558	7056	13094	2278	0	3028	5044	7128	6376	1312	2236	3026	1044	5908	914	4840	5112	7226	5150	12898	3758	9452	8856	6232	7044	4010	9220	9128	11630	14424	16136	25168	16124
318.012	4734	4656	4456	4882	6762	6640	6872	6686	8254	7406	6940	7380	7396	8504	4902	9934	6690	9138	8558	10564	9238	5390	8844	8910	7694	0	8334	7656	2926	7218	5074	0	0	6872	7530	6614	7012	7022	6110	7958	7604	8654	7628	7348	0	0	6842	6650	0
273.182	2374	5416	3606	1788	8096	1922	7076	8230	28008	11320	3528	7388	6758	6454	3192	8468	2696	11392	17246	10180	18540	1766	11452	31906	7866	0	3080	2234	528	5742	896	3284	3790	1764	4288	8466	3538	5554	3934	4244	2788	2052	7800	4090	4422	3850	3188	9552	5572
661.726	3152	3228	2416	2592	2716	1218	836	1080	1116	1106	2062	2840	1498	4940	3554	2500	4146	2268	1588	3450	1526	6110	2146	1398	1646	5200	2538	2914	7926	2642	6374	1338	1856	2022	1568	870	1818	1212	1438	1706	1216	1304	0	1478	1170	1172	0	0	0
121.917	5028	6132	5090	5474	5118	3164	2274	1500	2640	2304	2828	4442	3604	7966	6370	5438	5048	4364	3572	6320	4604	7442	5136	3838	3166	6806	3904	5434	7500	3660	6012	2500	3522	4716	3402	2520	3218	2650	3644	2908	2608	2548	1834	2514	2682	2582	1706	1776	1388
206.201	8084	7608	10646	8194	21816	17640	11630	8026	12584	14910	22532	8938	13762	21930	13762	20570	12110	11720	10314	38536	4742	13906	8244	3440	5934	35014	16546	25772	18016	14572	30552	19516	17754	24076	18600	12624	16118	17186	15060	19538	28034	15862	21684	19618	8070	12314	9768	10130	12240
330.224	4720	7890	4590	4976	19658	5204	13626	13318	26898	11088	3774	1736	5958	2990	3326	8842	3696	16126	17624	13782	9270	1764	8516	27246	7320	2698	6732	4356	326	6968	0	2658	3336	4318	10600	9182	3932	7646	4556	10286	4916	9800	10234	5080	11136	6120	13536	32598	16946
329.182	2120	2742	2630	2662	5508	0	11944	11738	10648	13232	6170	2824	7116	5252	2088	4484	3178	7326	0	7634	0	3388	0	14452	6898	1492	4088	3662	0	3986	720	5746	4780	3816	6724	10396	3576	7352	0	4200	5292	9030	12944	0	11396	0	13972	0	15274
360.2	2000	4810	3558	2784	7714	7760	12964	12272	15404	13160	5276	2948	6970	3896	3142	6580	3496	7898	11400	8044	6952	2948	8232	14576	7530	1150	4316	3126	0	3646	0	0	9472	0	6696	10430	0	10142	7058	6404	5140	0	13724	6946	8522	0	10462	11306	8868
206.093	3442	4398	3298	3440	5420	5934	7820	11188	14214	9926	5290	7190	6438	9194	3232	6884	3452	7414	10038	9118	9194	3578	9070	11088	7906	1220	6186	3688	1316	6052	0	2264	3032	2586	5844	7504	2994	3496	2868	5706	2488	2442	3940	3524	6196	5544	6418	9778	6908
202.143	3158	2924	3218	2346	4214	7284	7484	4996	4526	6764	10962	4786	6098	9658	4934	7736	11804	6714	9502	15650	19950	17098	28646	12802	12960	1204	3066	2360	1542	1396	5154	10630	8786	5440	3264	6250	8320	5814	4412	2758	7834	11942	11052	8366	6394	14246	8004	7564	7562
417.255	3134	4574	3852	3296	10174	5748	11572	9182	12624	9822	3978	2698	6918	2636	2266	4878	3214	7720	9134	6544	6794	1420	6984	13898	6844	2642	5700	4702	0	5744	0	5908	5040	5144	7066	7904	3776	8098	6272	4410	5128	7588	10564	7430	10086	9644	11086	7618	10864
234.087	8296	10500	10358	7700	12266	18728	17816	28664	28550	22478	19826	16096	15140	22314	12728	13312	11310	15376	17442	17196	15524	13608	13624	22448	22392	2560	12658	8060	3100	10230	3140	9958	12478	7616	10612	25762	9590	11544	10792	13904	4970	6400	13916	9590	17654	16548	15206	23862	19140
259.189	23988	74060	26888	25934	94012	36210	84974	175026	470744	166204	20448	33044	48904	53432	14720	125264	30248	164760	246940	112024	161162	8526	112764	332162	73250	22010	36858	27754	2216	42672	2562	25878	37294	42938	78506	126418	30898	73848	37466	111032	61522	79438	181860	61390	109212	43512	94670	180388	137140
264.205	810	1054	1202	1370	2078	2124	2120	0	1714	1616	2814	1116	1704	3254	1242	1522	1988	1154	1476	4176	1186	4010	2306	1268	0	1664	1356	2074	1604	1402	2298	1440	1056	1736	1750	1562	1438	1022	1654	0	2338	1582	0	1806	1490	0	1056	934	1166
281.042	4156	626	1460	2138	1968	818	564	1436	1700	1576	2688	356	1262	2250	1706	210	1500	670	1232	2772	962	3162	6162	5300	2418	1516	2246	2122	1988	1166	8106	6788	4438	3556	2642	3242	5218	2202	2412	7934	16562	5450	3610	3608	3858	10274	4374	2942	3124
373.23	6640	14388	12538	11858	29730	10336	30082	8816	15656	13772	12120	6010	16208	4380	6036	9898	9624	12680	17668	5002	6968	3194	9570	18616	12426	11186	23796	16504	0	14928	1592	9604	7576	6728	13430	7804	8256	9342	7580	7858	9886	19912	16150	15150	13150	19684	12232	14694	9928
316.21	6610	9622	6236	5602	12770	13136	27464	40740	35304	22388	7918	5028	10468	3340	5174	9690	5012	15994	17138	5984	9054	3070	9466	22202	16234	3888	12958	7632	1156	11096	1322	4902	6112	8192	16072	16678	6122	9814	7184	16276	10896	16068	18944	12626	23662	8952	22384	30444	23834
230.162	8252	3764	7954	3830	14248	7988	14854	4600	4004	7626	17616	5496	16130	20132	7306	2800	4432	4610	3006	24932	47682	22966	62202	21316	15530	2896	9118	10270	4662	5826	2442	0	3734	3940	5688	4404	3640	0	3388	4654	1938	3584	0	11372	10222	13528	11494	6780	6206
161.106	6916	7164	6848	8232	11492	6480	0	4220	4148	4910	7702	0	6850	0	9154	5784	10470	6296	5296	0	8100	13864	9106	8482	7898	5024	6988	6214	9034	6710	8476	6428	6928	5706	6162	4320	5608	5584	7278	5614	8586	4748	4214	4972	5400	4544	3702	3328	3280
268.153	12558	35298	18842	19342	47906	13238	45138	34606	164902	60218	18796	26304	33498	40600	12512	68386	20336	52998	105518	0	73416	5132	66762	183276	49234	4924	28500	0	2130	39452	1204	7442	12292	9804	19372	28174	12184	18520	12118	24768	16188	30400	36952	13582	20742	17568	20686	44496	31302
305.125	2610	3436	3170	1428	4744	4394	6880	12074	12468	9094	2870	2646	5174	3336	2944	3752	3016	5796	6420	4092	3790	1598	2662	7282	5114	1380	7012	4638	0	4950	2008	4372	4170	0	6488	13222	3722	9174	0	9834	6716	7030	10802	4474	10060	4426	11942	13068	12466
445.256	4476	5972	5086	3722	8924	7750	10748	7518	9680	9166	6862	3588	7182	3452	4018	8432	3822	10888	0	4902	6144	2148	6752	11890	7572	2552	3428	5068	342	4474	1084	5188	5016	4232	5814	6320	4476	6090	4868	6064	7354	6394	8052	6146	6910	6740	8658	6426	7446
331.997	284	0	0	0	0	556	0	0	0	0	380	132	136	0	0	652	0	316	302	0	530	1194	492	0	0	0	146	0	0	0	1968	832	0	0	0	0	632	84	778	0	786	0	354	0	0	0	0	0	0
286.137	2736	4324	3772	3634	5696	6054	6036	5370	4372	6244	3916	4584	5516	6492	4122	3944	4090	4672	5258	6112	3602	6470	4410	4720	6416	1656	4924	2980	2314	3054	4442	5938	0	5228	6018	6688	3870	5368	6268	4058	4210	5204	6618	5794	6362	4838	6086	6548	7122
287.196	15888	53042	19100	20458	69198	15166	49480	58876	182046	96996	14564	22082	31310	32016	9684	91692	20630	91178	164120	47096	101464	3728	47918	184930	44954	6534	20612	20074	1516	24094	1070	8826	15132	17806	36440	34386	15304	35456	13504	44608	21724	33096	47946	20428	32920	18666	25826	69050	45386
220.179	836	724	1044	1006	1118	2234	928	1074	0	2314	2172	340	0	1190	958	0	936	0	0	2114	0	1510	622	0	0	4032	1304	2646	5408	2368	7626	2074	2598	2826	1252	650	2250	1404	1010	1480	802	1524	996	820	350	848	1070	726	0
519.241	11612	12824	10284	18666	18252	13248	22038	8538	9802	14414	18150	26868	26076	37120	21914	22836	26186	19568	21122	25874	9806	36008	18510	19228	19918	3348	5438	6334	2572	9524	8072	8406	10474	7218	9832	9562	6566	8152	11892	8924	10020	7852	6652	8388	8948	8880	9434	7336	8568
203.118	21464	60106	46058	56632	75626	91114	55974	66882	78690	96144	0	78516	59842	112136	83496	104340	94620	75968	84936	106900	64460	186584	131508	121734	80026	54764	66326	0	41012	64962	73344	66006	37698	51504	18116	39994	34526	44248	50284	27782	23800	61678	59710	73170	101856	85814	86172	59554	77810
550.126	0	0	0	0	0	0	0	0	0	0	0	0	0	0	0	0	0	0	0	0	0	2298	0	0	0	0	1286	0	2312	0	4252	0	0	0	0	0	0	0	2414	0	0	0	0	0	0	0	0	0	0
388.173	141212	122058	119318	185316	164544	157362	263024	107426	142886	189024	257774	269338	328298	410204	184412	265968	252204	170658	270244	352992	220872	354160	313104	234216	246252	28952	63276	82488	28790	92534	47454	75460	76202	67612	76848	104448	69386	71110	79112	88524	96180	103888	74924	97450	112638	103778	101326	85510	115948
393.209	1890	2652	2690	2438	3838	3168	2982	2712	2834	2998	2244	2794	2066	4594	4876	3260	6100	2128	2762	3142	1144	6412	2064	2034	3442	2040	3762	1444	2178	1632	6102	5266	4490	3928	6338	4508	5558	6308	8604	1014	4026	2746	3456	3708	5494	2602	3070	1970	2500
314.136	4732	8020	8196	6474	7710	6224	9704	3770	4924	5148	6888	6106	6702	27312	8014	9434	14920	8258	10050	24232	13662	22994	18082	10104	11530	14382	7952	8130	7718	4474	11962	13222	12388	7832	4524	10966	13992	6020	4926	7838	6720	15308	9292	10072	5516	16870	4890	4032	4144
306.165	4212	8560	6428	4500	12494	18318	0	0	18676	9470	6244	3288	5810	4626	10694	5686	2892	3942	0	5058	2454	4670	4310	11096	7002	1822	3354	1376	2008	3850	5048	5744	7286	5218	3682	8940	3128	3988	6172	4526	3052	2362	3322	2702	0	3046	0	12500	9560
518.224	1182	2814	1504	1254	4864	4030	0	0	2642	2632	1886	3068	0	5276	3588	2632	3100	2736	0	5106	0	9498	2680	2708	0	0	2476	0	2112	0	9616	5374	4458	3138	6930	3810	2944	5626	8466	2642	3576	0	0	3252	3460	0	2450	2338	0
247.14	16786	25802	26048	22014	39086	28284	24682	26860	32172	36374	15514	21396	20898	21434	23298	33156	25092	28290	32582	32062	0	48018	51556	60042	62602	17276	19666	21272	14656	24604	22090	19064	16936	13756	14452	13548	10934	16224	11544	10156	24558	17908	22006	23210	21570	14422	15634	26358	16880
320.197	6946	3402	8084	3380	2220	4860	2788	2976	4916	4884	8134	1478	0	6744	4642	0	2842	0	0	5446	0	7948	816	4376	1672	2712	1478	2470	1584	2156	5416	3142	1088	2636	0	0	0	0	1074	0	0	0	0	0	0	0	0	0	0
514.206	22958	9584	15854	39316	21414	24242	71910	16208	25246	43018	104172	74374	137356	107342	26804	40594	46450	24424	50344	59660	45920	54902	68268	43326	50890	1804	4204	10522	1644	14548	2508	3840	4320	4332	4184	7140	4384	4846	4718	6056	5872	6272	4924	5478	6986	7690	8176	7092	12300
360.171	24136	35726	48318	43788	72192	25946	44996	22956	20082	23604	38882	27776	40774	19310	41220	27566	33014	30766	37398	31348	28278	14072	30272	42518	40580	82934	102934	76120	6750	48404	2146	13842	14052	9550	28978	9966	38780	12968	13296	16302	17092	25350	13002	21220	23780	31850	21672	17838	13172
440.17	6418	5390	8914	11200	6274	6478	17328	4686	6052	9540	20374	12882	18664	37936	9060	11062	20378	9008	14354	25784	18796	19816	26128	12656	16214	6136	4212	8852	2624	5630	3208	5192	4942	4114	1846	5512	6218	2342	2310	5832	2248	7808	3858	4544	2828	11056	3322	2490	3394
227.093	12478	10920	11088	8148	11334	6784	6620	4586	7924	8888	6348	6020	4858	6620	7308	7884	8564	5408	8872	4764	2324	7964	6632	9704	4544	3456	5808	5958	4138	4952	6012	8974	4862	5410	5772	7186	0	8994	10716	11366	15114	10338	11906	9914	14956	10372	7536	8204	8492
271.085	4060	4922	5550	3734	6582	9214	5606	6392	5828	4788	4712	2858	3000	3290	4754	4404	4650	3126	3550	4334	3404	4132	3960	3502	3518	5706	6592	5670	4430	4712	4902	5732	4058	7062	9178	6118	7682	7164	7766	8546	10578	7680	6534	8114	8450	8696	8538	8008	5490
248.148	111460	128506	113960	99460	143700	230292	115900	151338	204238	190426	167962	45562	52604	151768	123734	72542	131108	80844	74922	174504	55398	312528	102256	137490	99726	135694	194238	132566	216786	149796	378666	273574	267458	251252	178822	128024	199480	191188	201252	126312	105696	128034	120480	127680	127746	129168	141018	122510	129264
214.064	44062	34672	38580	42510	30414	40970	7412	38730	35822	6572	7840	7080	7064	8692	43134	51692	8554	4782	5942	6096	5874	11110	8664	55274	6056	0	14340	0	0	28932	15930	17996	11522	20414	11216	21204	25258	9774	10860	11344	30318	28876	26736	21758	24904	30388	26498	9070	28808
544.137	5834	4320	5226	4860	4300	6524	3070	4840	2390	2932	3852	2114	2896	2098	3964	3328	2842	3824	2256	2306	0	3526	2554	2446	2600	5356	4504	7690	3256	4078	9684	9994	12898	8836	5678	5148	6830	6200	7352	5078	8876	8402	9262	8782	6806	7210	9528	5770	7748
374.215	6054	11580	9044	9516	17674	10822	23810	27260	35028	25108	7906	5014	14876	3924	7360	14366	9770	21864	21988	14660	12702	2642	10540	33660	15246	7332	12836	9686	1488	15762	2360	23218	22998	19618	18628	30926	15746	25710	16510	26212	24400	41460	56852	24548	20250	25392	23884	6390	21474
381.099	2270	3572	2740	2660	6122	4658	2294	2054	3184	2228	2614	2648	2576	4464	3950	2650	2724	1864	1722	4398	0	7808	3754	2900	2152	3518	3434	2054	4170	2442	10808	7060	7694	4854	5848	4512	4642	5052	6486	3976	6114	4090	3882	4988	4922	3934	3816	2618	2434
230.059	10664	6386	10812	9302	11078	11246	8306	9296	9974	6848	10076	9878	6918	8382	13568	9532	10566	7646	7656	6754	0	12206	8272	0	8320	25734	16542	16390	14626	15588	20238	14808	13264	15420	15736	11780	19230	14016	15546	16214	15446	14678	11226	13596	13208	11940	10010	10454	9512
654.187	9296	5362	8902	10912	8506	11080	11674	6514	6120	8446	15548	9256	13680	10738	9696	9016	10238	6276	7278	7394	4208	10446	9458	6636	7722	3104	3978	8840	3066	7620	5734	0	7152	5312	5238	5544	5118	5558	6348	5650	5892	6128	4694	5860	6748	5958	7176	5142	7008
506.114	3164	3230	4470	4110	8548	5424	3074	2526	3948	2428	2900	3094	2692	7086	5486	3504	3064	2122	1944	5646	1592	11126	3446	3056	2258	9388	5460	4104	7944	3794	14464	8368	7956	6468	8774	4678	5284	7814	10428	5090	7284	4534	4530	5036	5822	4512	3350	2906	2054
165.047	2060	688	1172	1056	5718	5012	1632	16272	7372	7366	468	2426	598	18730	618	956	674	650	2698	36052	13496	7032	16152	11412	3072	4180	3870	4100	2458	4692	2496	2724	3232	8408	11870	6258	6088	7638	6694	10734	6110	6230	11036	10172	4688	1714	9668	14742	14880
507.132	23498	13670	19838	27236	23868	25874	29516	17526	18348	19414	35968	27806	32198	32266	24608	19032	24606	14022	17810	19052	11628	33608	23876	17592	18300	9094	10908	18682	8384	18456	13964	12838	16224	13874	12284	11080	13382	11764	13878	13218	13690	13226	9194	12858	14810	12378	16912	13252	14812
340.072	10516	6394	8338	9548	7194	8108	10780	7004	6090	8406	11640	10468	13446	10252	9688	10280	12522	8258	11120	8334	5688	12434	12484	8322	9506	3542	4688	4504	3210	7094	2974	3910	4320	4184	4388	3638	6174	3960	4996	3742	5842	6472	4840	4404	5108	5542	4888	5428	5708
244.075	15720	15454	19964	15956	19894	14794	14146	14386	12988	11272	14008	13186	11870	12310	19022	13652	12054	10294	10480	8368	8686	14670	12486	10484	12462	24726	20350	20208	17920	18170	25754	21042	21944	20336	20484	15806	20116	19722	20526	19986	23278	20278	18342	23600	19930	18576	17794	15972	15042
382.117	18024	10622	16814	21542	18504	19594	24812	13742	0	18948	30218	24576	25082	29990	20548	18220	21516	13024	16222	19704	15334	24964	21346	16584	17082	7746	9076	13700	8588	15498	9588	8444	10038	9092	9250	10114	10244	9540	11376	11208	10740	9404	6598	9676	10556	9884	11298	10486	11486
480.088	5314	2794	4586	3936	5152	4114	3194	3056	3468	1878	3470	3598	2010	3802	5594	3492	3694	2572	2368	2098	1650	0	3310	2336	2622	15194	6560	7710	6336	7008	10906	5834	5224	6974	7072	3348	8526	5996	5916	7064	6066	6004	3844	5206	0	4602	4758	3110	2892
218.127	17216	23100	22918	25312	28636	14782	41648	65896	188148	67962	23216	39970	39458	35960	25114	67874	18882	30450	100152	131736	56360	0	30656	131478	56456	3380	12358	12096	3750	24744	2944	4540	11340	6658	11978	24014	7460	10482	5116	12038	4406	8300	12818	6132	9644	12784	7472	36384	16096
183.067	19076	23590	35250	24050	18744	15968	25616	11588	14190	16106	22832	17864	18716	50872	22944	24420	34242	24120	26838	43084	38026	33052	41842	23488	30082	83738	30172	41648	29120	17634	36690	42220	34208	27678	12226	29826	55480	21808	12966	29270	18156	49476	27362	25868	16190	57520	16624	15714	12858
632.146	18240	8866	15962	19264	16774	14632	16626	9328	11354	11080	20480	21004	19022	22748	21554	14998	18880	9184	12214	12272	5046	28138	16596	11696	12572	8930	8750	14492	8026	17026	11304	9236	9326	9016	11160	7814	10540	8966	11686	10742	9612	9256	6128	9252	10796	9180	11410	9138	9212
308.082	4824	5340	8876	6238	4022	4572	5556	2192	2764	3626	5166	3900	3682	11430	5310	5262	7266	4582	5454	8192	6024	7370	7244	4796	6088	19546	6752	10320	7244	5230	8616	11464	8408	7890	2488	6614	13084	4826	2716	7112	4218	11726	5446	7650	3634	11934	4334	3304	2654
494.106	8604	5548	9776	8084	10236	6036	5558	4316	5012	3346	5822	5358	4202	5776	9290	5060	5888	3632	3358	2796	0	6800	4476	3390	3722	14292	9594	9724	9306	8200	16934	10436	9456	9902	10534	6280	10226	9700	9544	10228	10548	8158	6680	9718	8124	8742	6884	6142	4960
465.086	9802	6140	9792	9532	7800	9784	13734	7530	7324	9004	13236	11174	13852	12210	11758	11922	14044	8172	9704	7842	4706	14826	11082	8244	9354	5066	4346	5476	3866	6932	4068	4870	4984	5162	5234	4446	5846	5546	5658	5302	7630	6614	6134	6632	6640	6470	6054	5536	5430
245.138	12966	24188	20648	18738	32308	11668	21968	25812	94318	43568	22476	34342	38392	45074	24670	44844	21054	40024	54862	100192	61940	8034	34676	58112	37820	3770	14966	12974	2142	21738	1424	5028	8486	7562	16806	24676	6224	12068	8040	12212	7290	11008	16100	7514	14922	12620	10710	37820	18782
272.068	35880	31824	38270	30998	34068	32086	21326	23952	17698	17516	23990	19736	19412	16606	33082	24194	23622	21812	15478	12346	12760	23508	19314	14714	18450	55702	35786	47994	40904	32508	60864	50300	53018	47408	39538	30314	43722	41084	43534	33580	43948	43500	40630	43098	41778	36650	36852	28068	32134
147.054	109164	103630	114020	97490	93604	108492	73500	88764	62862	72518	83496	60436	63576	50756	86560	84282	66610	89076	59956	44630	67230	65134	65176	66084	68022	149124	113226	135700	115132	96028	172496	154914	179520	142878	116076	102922	116840	114896	122592	93664	136136	134218	130534	133222	126486	110790	129896	101234	124900
590.101	10498	6190	9006	10816	7978	9080	11600	6012	6196	7608	11434	11074	11276	10822	11084	9850	12298	7526	7980	6198	2966	15122	9374	7410	7998	6848	4328	6256	5212	7964	5148	5226	6938	5160	5368	4348	7546	6062	6020	5266	8832	6456	4814	6134	5662	5976	5608	5898	4430
365.093	3374	3694	4418	3628	6518	11042	7038	5274	5590	5098	7392	3150	4190	5080	6444	5582	3328	4766	3908	4672	1990	6030	5690	5884	4348	3930	4034	6122	2914	3278	11574	13802	13940	9982	8048	6604	7292	7838	8420	7472	13412	10524	10248	11700	9156	10732	10072	7282	6320
490.108	4348	3242	6528	4564	8846	10064	6564	4938	5482	4716	7100	3682	4522	7132	6982	4324	4184	4010	3768	4856	2008	7774	5492	5266	4198	7982	3902	6528	3448	5446	16812	15432	14376	10832	9378	6980	9786	9236	9030	7862	14034	10918	10308	13108	9268	11148	9542	6916	5518
383.18	1806	0	2030	2296	2904	0	5058	7376	10006	7388	0	2202	4772	2066	2980	3620	2464	5732	7092	4538	2396	1328	3938	7262	4382	1590	4370	3002	1046	4546	442	6178	6352	5836	5730	9960	4294	7120	4450	6304	6790	6508	11300	6674	7874	5582	7104	12052	6476
615.122	2060	1678	2750	1750	4046	3950	3092	2400	3382	2072	2544	1930	2002	3378	3780	2092	2554	1792	1272	1638	0	4300	2870	2294	1856	3622	2228	4646	1914	2830	9096	7466	8140	4968	5184	3246	5058	5424	4946	4336	7036	5818	4900	6456	4936	5398	4380	3846	2646
215.058	47988	34672	38580	44484	31978	41932	67340	39170	36262	51294	67074	56038	78082	57134	43134	51692	72544	49984	64300	55774	45656	62634	67254	55274	60554	16028	20520	19968	13984	28932	12352	17996	20314	20414	16778	21204	25258	18058	21174	19234	30318	28876	26736	21758	24904	30388	26498	28446	28808
212.117	5724	7288	0	4006	7108	11342	7550	12538	7026	0	8158	7014	0	10822	0	0	2934	7560	8706	6154	0	3642	4106	9346	6848	2764	6352	8410	1778	15148	2458	9692	11844	6482	6334	17004	4822	8568	8002	6532	5920	10664	25104	0	9842	9048	8794	13488	18600
772.126	13936	6820	16726	10958	13700	11764	6234	5924	5412	5134	6216	6792	5072	6428	14232	6848	7524	5482	3238	3290	0	9476	4932	3734	4946	35756	11256	22318	14314	13418	40850	25830	26704	23504	18908	9310	19854	18696	20048	14546	21146	14862	12220	17886	15878	12830	14310	9824	9582
383.068	7380	3630	7308	5500	4248	10222	7886	7034	5276	6098	7284	6038	5154	4364	7324	7818	5786	7390	5658	4132	2082	4934	4530	4332	6480	5744	5560	9592	2236	6316	14964	13558	13290	12100	10352	9830	12164	10444	10498	10764	15292	11768	10818	15150	11774	9316	9610	7602	9872
633.1	10664	3530	10882	8582	7236	10116	7702	6282	7080	4412	6706	6442	5138	5578	12296	7402	6220	5412	4666	0	968	7740	4106	4180	4734	20060	8342	16596	4628	11032	29708	20636	18826	21020	17162	11870	18528	16520	17432	17002	20618	13768	10928	18530	15134	10596	10846	8040	7684
508.084	15610	7424	14946	10874	11546	18208	11690	11858	11434	9980	12410	12234	8756	10140	18388	12210	11700	9118	8824	5410	2628	10488	7938	7590	9130	22056	12144	20058	6006	15190	37368	29762	27658	28710	22764	16330	27134	21954	23970	23672	27904	20398	17794	26228	22756	17916	16958	12016	12094
117.079	11254	11058	11464	10198	12908	17156	12044	12358	15162	15294	13648	9472	8914	12480	12646	10938	11714	10332	10044	12884	10742	20630	11602	12200	11012	13780	14396	12888	15056	13840	22212	18516	18462	16686	12376	12242	0	15408	15318	13154	12616	13410	12618	12588	14276	12624	13876	11918	13220
758.116	5618	2584	6960	4106	4404	5644	3488	3478	3976	2668	3386	4164	2300	3620	7636	4230	3970	2832	2802	0	772	5084	2724	2216	2976	15106	4772	9084	3180	6708	23362	12392	11240	13390	10334	6342	11238	10632	11130	10746	11448	8080	5884	9988	7688	5448	5074	3414	4024
897.142	6222	2842	7150	5472	7830	5434	2702	2398	2932	828	3112	2950	2038	2650	7842	3312	3220	1658	1480	0	0	4856	2464	1864	2074	17964	5684	11322	8052	6140	21656	12464	11910	10258	9016	5468	10458	9230	9182	6666	9590	6344	5542	9432	7882	5656	7650	3998	3152
397.083	21928	16370	22390	19084	20420	29680	5440	17846	11724	15096	5674	10950	13900	9602	17296	14666	12754	16462	10282	8234	4366	12772	11660	9810	11578	22694	19830	31342	13718	18768	37958	39276	45524	39876	29308	24254	27076	5672	36222	22004	38386	34230	36378	37686	30794	8234	35312	23434	26886
258.053	27876	17526	28734	22336	17922	32430	24304	27338	25404	21912	25078	21970	18360	19134	31034	25596	19622	23934	18438	5698	10236	16520	16446	15324	18900	30984	24480	34908	10344	26178	57020	45488	41618	46888	39488	32992	41426	37514	39874	41108	45366	37834	36538	44946	40010	29968	32290	23960	29024
115.063	5362	6188	5188	4344	6434	7786	8198	6796	6274	8424	7868	5114	6610	5886	6828	8028	5238	8066	7446	7808	6530	5428	0	8866	7760	2784	4618	5234	2534	3592	6866	8684	10132	7176	6964	7658	6878	6064	6852	6348	10258	9458	10746	9780	8372	8844	8960	9616	8188
522.098	39622	24512	46774	32720	39954	42440	22354	22698	20270	18180	27458	18408	19062	18172	32718	23388	19604	19260	12488	11630	5122	22628	16192	12988	15248	65582	32054	56840	33744	34248	68712	64300	76300	62810	45348	35552	48104	50656	55896	40078	57164	47786	44472	56090	46968	42158	49512	29846	33916
647.113	23332	13086	28358	19976	24340	21622	11504	13082	11274	8510	13722	12210	9772	9656	19906	12942	13168	10756	6994	5608	2500	15202	9456	7094	8332	47154	19858	35684	23890	23216	58892	45024	44280	38952	31870	20622	33032	31048	33630	24618	34994	28898	25032	32512	28788	24886	27768	19440	18808
204.113	11668	0	15416	11954	0	0	0	29802	66570	34574	11442	17604	20396	24670	10830	0	13394	0	31666	43258	0	6730	19860	46660	24126	6526	11028	9054	1374	17478	9392	6208	0	6278	18116	27706	6096	10278	0	9798	2682	5340	0	5554	0	9516	7244	31138	0
133.038	34654	24250	33300	25270	18394	43774	32308	31974	29544	31164	31054	31582	24922	20954	30692	40644	28164	41836	30492	20862	25590	21814	28986	25604	34228	24854	34294	38496	12792	33164	50472	52152	46144	52590	39420	41512	46690	39022	41224	42000	49666	41176	46524	50958	46638	39366	38944	33568	43516
293.173	3960	10990	3756	4904	11762	4024	0	18944	38394	15534	2956	4754	0	5464	2708	15238	4618	18582	29096	10642	15640	826	8724	33384	0	1944	3702	4644	540	0	0	3632	4190	0	0	0	2234	7974	3564	0	4486	0	14206	0	7344	5254	0	11310	11216
617.136	4040	2176	6174	4182	7570	4936	3616	2068	3308	1728	3768	3480	3178	5128	8204	3474	4074	0	0	2330	840	9830	3390	2772	3138	15570	3638	6338	3734	6720	18374	9386	10102	8410	8014	4486	7518	7058	7556	7840	8936	6800	4718	5774	6162	5606	5108	3198	2822
492.122	9708	5408	11934	9534	16262	13084	9196	5864	8110	4780	9526	8524	6938	11086	15838	8580	7954	3824	4068	6016	2002	17612	8908	6184	5614	25774	10266	15372	7098	13420	32862	19640	18770	17020	14900	10450	16068	15122	15230	15786	16992	15016	10616	12848	13500	12194	11758	7654	6908
742.151	2290	0	2432	1724	3002	2182	0	0	0	0	0	1356	0	1958	3812	1428	2030	0	0	0	0	4576	1884	0	0	8108	1796	2876	1950	2886	9344	4642	3682	3434	3898	0	3408	2830	3542	3262	3334	3078	1808	2526	2568	2140	1640	1562	0
367.108	5386	3292	5876	4064	7178	7742	5790	4412	4726	4000	6994	4508	4662	4906	7354	6068	4300	4266	3570	4542	2448	8412	6466	3614	4444	8328	5372	7446	3366	7160	12832	11360	11126	8284	8158	6304	7726	8828	7768	8300	11420	9480	7494	9444	8848	8332	8426	5794	5450
242.094	39446	38774	49502	37070	58522	59736	51006	40242	45342	36944	46634	37406	36794	44648	55664	44200	35052	31440	33758	36808	28130	55526	44928	38742	36378	62554	52278	57150	28514	50826	87508	78160	72398	65362	65218	50768	57222	63570	61006	60740	66572	64796	53564	60742	65048	25896	55006	50772	45402
426.089	26200	11182	13538	11378	15640	10984	12172	6674	15044	9574	7124	24022	8486	18828	11756	13588	15992	8300	13762	18266	22018	7194	17424	11358	17656	15972	3930	31988	21136	12326	1914	2884	1392	6576	9280	19336	10592	12568	12128	8592	8416	5924	3864	9696	10694	9182	10110	11806	11218
289.161	4668	7890	6882	6062	12830	5694	11152	17058	20902	14262	3286	5010	8338	6778	4610	9180	5432	15278	15400	12722	0	2094	6732	21856	7930	7038	22186	9224	1294	12102	0	2598	4330	5708	15966	19124	4144	10158	5684	13740	10294	9840	15432	5864	17916	4612	15292	17896	19146
231.124	3994	7372	7630	5640	13762	9610	14318	0	42978	20874	6682	12908	13492	21824	4962	16894	5788	15508	20892	29432	19698	2678	14216	37044	12202	2632	9146	6402	746	13354	2214	6906	8564	6264	9292	0	5650	10432	6718	10430	8540	12214	19276	8588	0	10336	14658	20122	13666
259.153	24070	55048	39264	39826	71652	32168	56372	66966	227018	128064	33736	57502	71458	82048	47302	108238	55080	93752	134958	151094	0	19134	77846	205480	89456	7068	31664	21062	3768	45488	0	7482	23692	17002	48692	72906	12080	32068	23194	22974	10688	12958	29140	13462	36498	27338	22676	91272	40658
354.104	7156	5678	10006	8510	2610	2444	4100	1532	1692	0	5074	0	2298	1872	3906	0	4948	4610	2402	1136	1870	2990	2564	1684	1572	0	0	1878	2492	0	4506	14734	7024	0	0	0	0	0	0	0	0	1970	0	3024	0	5586	0	0	0
229.09	76330	57622	101270	92118	16854	0	41904	2764	0	10644	56764	11674	27092	19046	40436	69496	48574	52204	30446	0	8954	23370	24126	10322	16374	9634	1406	27338	20584	0	38700	125228	65012	3850	0	0	0	0	6548	0	0	0	0	28998	0	59596	0	0	0
309.168	10882	14474	16452	0	10814	27796	27308	28744	27390	29502	34472	33524	29862	14774	25590	27726	33298	35082	37316	3716	14082	16460	15294	32172	41700	11646	17742	24970	8254	22048	11900	20084	34862	17838	23634	46614	13256	31870	39256	13180	18456	24432	45806	34840	34528	23796	33256	39832	33786
206.074	5970	10076	11604	7810	10734	12928	17480	19726	35312	19114	14082	12662	19762	5962	13210	16176	11522	19958	19646	5660	0	3178	7430	22974	20844	2116	11022	7600	1918	7252	1224	9148	12300	6970	7740	20902	6050	9582	7502	9992	5024	6656	11512	6832	10220	9838	10238	15796	11030
274.066	14064	14748	15488	15558	14318	27176	22176	14570	15790	15042	19964	15666	16018	10634	21868	17290	13506	13696	12866	5250	0	13226	11480	11934	15670	20386	20734	20318	8568	18462	28022	32210	27820	22556	25422	20238	20846	22160	22068	20716	28748	24552	20074	22548	23414	23470	22742	16046	17100
149.051	71258	101574	75242	72790	65390	129212	118562	107486	94654	105104	108874	88436	89924	51590	101938	129788	90036	130808	105940	35432	79934	65044	92120	106586	111890	67456	117770	93442	48386	82396	109272	149750	121046	108468	104802	121636	94708	108970	111906	98196	148916	144134	135024	119030	122858	135784	126042	103304	110360
256.109	4104	5566	5816	5468	2652	7746	7430	6904	7930	4956	6716	6582	6580	1862	7632	6022	5724	6336	5350	4402	2486	2066	1034	3962	6866	7202	8778	8024	4346	10812	16522	14432	14924	11868	7228	11652	8256	10710	7158	8096	11974	11490	7066	7892	10548	9324	9010	5604	8014
204.073	3618	5312	4426	3636	5242	8412	7546	9372	5032	7412	7760	4008	6542	3316	4110	6918	3406	5834	7430	3770	3608	2086	6040	8354	4884	2636	16598	12180	1912	9390	4688	4308	6092	5648	6420	6604	4754	6408	5962	8504	9798	14144	10954	7876	9582	10966	10338	11206	8172
440.201	37572	32434	26828	26186	43420	39346	35034	22350	24282	32088	31064	32820	30166	28452	22376	29488	22268	25428	23786	15254	25716	21950	26206	21290	33978	11726	6816	11612	8330	4348	8132	11864	12494	11762	13160	7946	17668	11334	9616	9732	11096	0	6746	5150	7778	10048	12154	14274	9352
640.774	6940	4414	6280	6590	5352	1714	1620	996	2130	1406	2386	5340	2100	4686	5798	4084	7602	2646	2596	2496	1926	6820	2406	2034	3402	11876	6646	6714	12096	6020	8590	3986	3338	4214	3844	3168	5474	3810	5058	4052	3382	3500	2378	3706	3392	3006	3018	2082	2844
195.955	25982	20960	23548	26956	33638	8534	6986	4154	8080	6870	8772	26158	12616	36382	31056	18432	41656	12834	13064	25738	18238	65126	17822	11668	16670	49594	23088	24570	54232	18710	36556	15008	14920	15068	16306	11880	20860	16342	21500	16028	14522	13648	8260	14282	13748	12382	10198	9604	8728
458.143	4030	6264	5410	4066	7996	15536	12202	9600	11604	10592	8344	5358	7000	9508	5118	8490	5036	8556	7426	11644	6570	7146	13168	12760	8666	1910	6836	7504	802	7152	7376	14062	13404	11104	10334	13320	8316	11128	11744	10578	14644	15350	16604	14442	12656	16982	16330	14230	12964
556.12	3776	5626	4900	3180	8688	12762	11156	8168	12054	9286	7728	4276	6762	8602	4940	6872	4820	7070	7994	10952	5738	6750	10704	12030	7478	2266	6574	5734	906	5110	7418	14250	13670	9736	10234	13454	7026	10500	9598	9278	13350	14508	18316	15124	12332	15260	16108	13778	13530
262.189	7984	12148	10052	7268	20602	52368	52586	45864	45014	46934	31992	11548	22748	22308	10862	22290	8930	29728	29006	54638	37252	12866	45524	55264	26412	3428	14712	12000	1406	12872	15158	39762	41152	27176	27010	42974	17844	26406	25788	26502	46382	49372	66918	47650	41656	53624	58730	54292	50592
229.073	5946	7722	5936	5388	10458	11040	9590	6340	9284	8498	6664	6800	7148	11042	5606	10098	8480	9106	8598	14988	11266	12338	14932	11402	9092	4356	7040	6812	3952	5706	8422	11240	10484	9532	9100	9916	7924	9458	8732	8726	10658	11108	10418	10334	10474	12964	11016	9600	8666
391.124	56210	69044	46080	52518	78770	122814	157728	78928	100450	175040	149474	85208	92738	109904	74522	190756	74280	172490	211484	131142	183542	114624	182320	158224	177842	35652	57522	50164	30358	53370	133156	130118	134170	126548	147500	83290	135362	78316	120840	96192	105238	50456	85846	75178	133422	106002	71332	120686	94008
421.135	9966	9654	7418	15260	8118	5394	10064	4946	11814	12716	6262	12968	14400	7144	21118	17178	2604	22010	17346	11404	11934	7076	17090	13706	24606	6978	27808	23316	16170	21158	29030	16162	15208	16084	32538	16474	19102	18106	32174	12876	16250	4214	9636	7170	25638	8046	13946	19238	21492
303.109	14966	24700	17232	17352	30648	87570	33406	36182	29278	47998	43180	26816	49194	33266	41974	32766	27122	30646	24728	31942	60142	49672	33192	36892	53326	6176	24984	23912	7948	19772	33914	42410	28900	27552	49560	39606	26558	34180	42422	40962	46122	59572	76972	61884	61604	71982	58226	76486	72708
272.03	3936	2324	2112	4250	1980	724	1456	720	1836	1928	904	3044	1914	1106	5658	2676	1158	3578	2852	1414	1394	2074	2670	1670	3086	5540	7062	5344	14080	5076	6648	2700	2544	2434	4758	2292	3710	2826	4624	2536	1938	634	1380	980	3114	914	1686	2276	2222
361.114	8900	6914	8306	15124	16916	12232	11328	17906	17922	24172	7708	19612	10082	18850	7696	7686	4600	6324	11738	21592	14310	9738	31134	32210	11650	1264	4714	4926	2046	6734	5330	7336	11984	9556	9234	13424	4212	6754	17572	3324	5586	4686	22468	11292	14426	8648	5766	9256	10832
246.052	7498	9078	6972	8330	7362	8452	18772	4856	6276	12288	7866	4952	14944	14484	6692	13316	13994	10072	15496	21310	5062	8944	12160	9892	7182	6668	5262	6264	7794	8536	8342	6804	8344	6746	4964	6298	9924	3854	5588	8862	11904	12794	6654	7352	3354	5260	8970	4260	4616
415.276	948	5560	3292	2744	10690	4668	10248	6678	9126	11208	4516	3332	7504	834	3732	6284	1538	7188	10448	4304	7560	2144	7340	14244	5990	0	802	868	226	8270	2656	19176	8930	8844	8272	6154	9592	12258	4354	6518	10320	31384	23214	18656	11302	24274	8408	7276	7538
475.265	25010	22222	0	0	33514	19058	31374	56134	69470	46588	8798	0	14440	6710	0	26858	11856	38542	43350	0	7758	0	19578	50320	26848	5176	0	6090	1146	0	3344	6180	9142	8226	38458	26470	12316	20716	18278	32024	22194	14234	16362	25698	50822	13374	48972	46242	25146
301.664	6728	9002	6148	8308	13954	6496	11706	7154	13944	9754	8158	6636	9860	6184	6832	11240	8880	10216	12816	5858	7876	4322	10686	15402	9706	6692	6214	6858	830	10160	1580	5566	6828	8252	8808	6362	5780	10112	8150	9984	6902	7486	9376	10148	7834	8210	8732	8518	6272
216.148	57274	102302	73508	71474	180822	34974	63988	73574	256916	159324	73608	151568	174712	317448	80568	145514	69768	115464	150970	422986	397790	66548	174146	240766	152972	5158	31532	21600	3944	50688	1242	4756	17784	14058	75906	60614	11806	16470	17796	17946	6318	9018	15538	12846	33378	25558	15864	162252	36382
299.668	4438	7108	4784	5616	11888	4918	11694	8442	11246	12782	6778	4622	10882	3918	6264	8782	6084	13758	16638	4316	7662	4442	12740	21112	11218	4644	8688	7218	1502	8298	1784	0	13036	14982	8572	11548	9510	7892	5922	7390	5420	0	3352	2452	7760	8510	8342	10178	6156
275.095	5076	0	1548	340	23088	4054	2282	18536	8582	10732	0	20222	0	95620	0	1894	1372	1954	3898	53200	9570	61184	8384	8786	5024	56654	16674	1310	26308	10316	32304	2224	5024	8850	0	15610	36614	11648	11952	14950	9076	12254	23090	6994	10740	0	18638	4004	0
251.634	7866	10934	7502	7346	11760	8782	16006	11862	23640	18572	10536	10050	13114	11470	9076	18808	13258	18272	21376	10128	12284	7756	15356	19696	14162	5232	7784	7506	1988	11478	2194	9072	9376	12558	17388	14798	8302	13528	14262	13274	9550	10926	17412	17232	11404	14572	9006	22294	15040
656.35	0	0	17588	17066	31164	15976	0	19874	30034	21802	20308	0	21192	20044	0	19130	18438	19608	27108	0	0	14736	0	17636	0	0	0	0	3628	0	6514	20932	16240	21336	0	37374	19068	0	17996	27958	0	44096	27740	22678	0	32618	40032	30828	42458
337.674	5082	9324	4932	4602	0	6356	9332	5634	12224	6448	6832	5856	7374	4018	6126	8878	5874	8584	10318	5962	6262	5674	9660	12578	6664	6196	0	9444	870	10100	1834	0	9060	10108	7380	10920	8442	9310	7112	9356	0	11900	0	9372	7332	10254	9516	8288	5896
413.265	4626	8278	5060	6068	13032	6248	15216	6540	13050	12112	7740	4628	0	2452	5890	8440	6670	9652	10938	3214	5204	4538	10778	16614	10220	3178	6496	3882	908	0	852	5448	3344	4428	11342	9220	5748	6090	6840	9120	5822	7064	6808	0	8228	9836	6614	9082	6874
487.229	19872	21558	0	19400	18696	31338	24502	16608	23250	23206	39102	32782	25746	54512	24844	44836	57548	32830	34854	47118	31922	85736	66844	41384	27820	15984	9256	18018	18234	10068	28390	5306	20378	21334	24356	14686	25210	17224	18058	29076	32772	9468	19514	22162	20794	46334	26680	21396	16636
308.666	6602	13480	8818	9216	15978	9396	20768	9072	16136	5862	12068	9330	16206	5488	10514	14458	13362	14374	16444	7808	12264	7064	18634	23822	12984	7276	8740	10614	1128	13756	1302	6338	5548	7382	9324	0	6998	11410	9280	18648	6576	9332	11244	10590	9956	0	9954	9494	10142
242.643	7430	15266	8412	9364	13338	23920	22496	30764	32356	28302	17734	8668	23866	7048	10862	15266	9168	16226	21730	5794	10822	6172	14496	0	15798	5256	10912	8114	1712	0	2850	0	15418	13136	15056	25282	9612	18452	15970	16184	6156	18684	25376	18898	22166	20264	22680	21530	34910
293.666	14338	11872	12810	11698	24702	8460	15332	8336	14588	10346	11290	8818	0	5428	10758	12954	10846	10962	15526	6326	8252	5428	16334	17232	11388	10792	11144	18930	2216	16404	10872	0	8252	19940	9952	8562	0	18568	13132	10274	9426	72256	10892	27054	11166	46340	10290	7786	10726
560.31	21818	12488	7484	12024	14962	8534	17314	65928	71804	15844	10068	9450	13540	2824	10192	14242	9384	24114	25182	2716	10578	6632	16022	8954	18654	6548	13434	12584	1690	14838	1850	12302	13708	18208	11546	29402	13022	23850	10166	196844	21918	0	36350	41880	32490	23024	25640	54446	44254
501.314	12424	19810	0	14516	34212	10908	19334	0	0	19748	0	7372	14200	3678	9440	11260	8878	15240	19062	0	0	3088	15956	26862	0	19254	16548	18482	1332	29374	1204	0	0	17668	25504	28744	14204	68668	21184	53594	25300	20176	33788	24556	36858	24046	33174	0	51444
315.666	6676	10668	8318	8358	12316	7656	16494	9182	0	12042	10682	7342	13440	6130	9426	13670	9360	11668	12864	0	0	5182	16942	16788	12700	7636	9286	12174	1998	13310	1156	11496	10196	6302	8092	8956	9514	9528	6918	14518	8060	10888	10990	10682	7236	13884	8726	0	6184
306.672	5828	8464	5794	6900	12654	5184	12880	7458	20724	10430	12068	9330	16206	3972	6960	14458	5980	11716	12272	6294	7022	4288	8494	23822	9240	13520	9424	9100	428	10796	978	8330	6180	5778	12404	10814	8858	6902	2428	28630	4118	16440	18410	10590	8850	11252	6024	9292	9634
330.672	5950	6482	5428	6304	8878	6782	9832	7082	8834	8080	7356	5088	8148	4004	6296	7400	5622	7798	9468	4752	0	4450	9730	11720	6426	4256	10828	7902	1226	8656	570	5196	4368	6526	7498	6178	5384	8026	7212	6744	7764	7240	7544	6644	7952	8084	7430	6178	7032
562.261	3974	8736	3330	5252	10124	5848	20024	16720	22290	17848	4204	3332	6532	5836	3706	14458	6516	17738	21942	20578	10120	2270	6926	28666	8496	1882	3830	3546	820	4950	0	2332	4906	5422	7216	8660	3566	4052	3998	13642	11198	6134	8186	4546	9534	7386	10754	7686	6358
256.646	7422	5004	3546	6556	6532	6912	9142	7012	9252	8178	8722	8192	6880	5152	3718	5588	3918	6926	6414	2790	6178	2804	6060	10566	6098	4852	10558	4338	1108	6298	1134	3862	2732	4068	6896	5296	4990	7086	3928	0	4012	8182	5752	6224	6482	9138	7526	5538	5990
878.416	7090	16904	10878	10946	16912	13666	21210	48488	35036	31084	7850	7040	8660	7514	7824	21218	15614	20676	25378	20492	15560	12474	31004	43248	11380	3664	13768	7012	1838	14520	0	14470	13040	14732	17674	39832	5968	28586	24766	19168	9336	0	25204	9034	13942	6486	19426	14734	33028
487.301	0	22722	15486	15696	29712	0	29314	0	0	20970	0	12114	25716	8564	19484	16856	14020	20278	0	0	16058	0	26470	30578	20112	11982	17954	19812	1568	25718	2304	10872	0	11842	19160	22550	12824	23432	19836	0	17732	20866	27452	20616	20958	19860	19078	0	18908
307.676	7404	10204	10656	10856	0	10030	0	7870	13620	14092	9312	8204	11038	4598	11160	10528	13684	18842	13406	6974	10584	5736	12638	19030	16612	14862	12034	13116	1946	18868	2758	0	12464	0	15316	10884	0	20026	19092	19222	0	19206	22122	0	16738	0	0	12352	18188
542.314	24858	42844	26990	30738	50234	31350	56406	46704	37318	47564	36658	27958	36566	0	23254	34864	24238	39050	49450	35512	44102	0	42144	53014	42886	12128	0	28708	7828	35526	0	34476	24956	25986	33758	49020	28112	24588	0	72078	30596	50208	0	43054	39248	37896	46564	49394	63352
411.094	1794	1422	2158	1856	1646	2192	1188	2444	0	2688	1506	3276	1768	3046	1324	862	1144	786	1218	0	0	2528	2988	1748	1852	924	0	684	0	1332	3198	1308	2232	2422	1724	1882	1342	1528	4636	202	1014	0	2606	2252	1734	1174	224	364	424
791.361	698	0	0	0	4698	9954	9498	27386	19424	13400	0	1212	5714	2044	0	4876	0	7482	8144	4944	6806	998	8828	17650	0	708	0	0	234	4914	2674	27054	20784	25780	20080	45070	6358	30534	25836	26042	23612	13122	42150	19738	32274	13102	44700	30724	68214
300.671	9170	11770	9220	10158	16536	7948	13934	8608	12284	11186	8762	6572	12176	5334	7952	9950	8836	10856	14424	4796	10402	4182	12470	16358	12088	0	0	12772	3642	18608	7588	9314	9458	9866	0	9714	8338	14970	8972	14222	9264	18510	12966	22922	25228	12552	24542	16288	20344
172.084	2450	4944	2124	2582	8458	3610	8896	23742	26474	9700	2574	2108	3642	3274	2630	6616	2496	9976	10602	11410	7930	1650	4438	13588	5146	1432	3834	2684	916	3796	1694	5520	3638	4930	5550	6246	3604	5438	3244	4476	3650	14708	9606	6448	9438	5998	5618	8454	6278
555.265	13128	13940	3362	6948	12332	8360	14926	24878	69932	10856	2650	4214	3700	4068	2568	29630	2490	38912	39210	27744	14350	1956	7006	39674	9898	14888	11122	7378	1330	19436	852	2946	3038	7704	22756	11270	5098	9270	5140	22712	12406	9142	11088	7830	22992	6672	15512	35918	28000
172.121	6110	11264	8654	8770	16740	6222	10422	13316	27066	16182	7352	11778	14154	19540	6520	16330	8278	13378	16576	28022	30872	3870	14418	23830	12646	3020	7326	5732	862	9426	0	7616	0	6210	6624	12344	4578	7566	4930	5728	3028	11520	9396	7440	7624	9396	4942	13578	7904
570.336	15996	0	10390	0	38516	18466	0	0	0	0	18992	0	21738	26424	15740	20230	13712	24016	28818	0	38408	12530	26144	35018	37370	14990	28386	18626	4368	30244	4218	23266	11230	0	58000	0	16252	0	15692	92546	22462	44504	21112	30142	0	19908	0	17088	0
243.154	10302	20192	12580	12192	27102	12624	28794	16184	25218	21758	0	8946	19412	6412	11456	18318	11310	17916	23254	9446	16442	0	20876	33894	19796	14348	36348	17390	3534	36674	2326	11482	12410	16784	0	16764	15770	18708	16154	20424	13070	26186	24658	21420	32694	23092	27400	28564	19844
257.658	10602	13594	9036	9730	18970	12882	16640	9752	11214	20950	10550	7860	14484	5022	11546	13732	8908	14750	18930	7644	12272	7820	15792	19862	11960	0	13354	13308	2040	12210	0	19506	18908	19804	14838	0	12340	23304	18042	11776	0	20944	19690	21738	0	30224	0	14714	20930
333.156	2182	18528	15202	12130	20646	26058	34310	0	46224	38096	12180	23272	34084	27182	18302	33032	18888	34006	46076	48088	39460	14580	20632	44566	32354	4868	15972	12528	2706	19022	2454	28496	18298	28950	25890	65352	14416	0	30288	25244	0	26218	0	17484	35932	21564	43332	45466	56300
135.068	17312	22054	19772	18412	25510	36754	34870	28768	27110	29932	28212	19158	26740	24676	18458	22100	18206	26628	24834	27770	29606	20416	32834	29286	27942	14148	22992	22034	7218	21444	20214	27154	0	25556	22558	25342	21136	26200	22840	25976	31544	32088	35284	31128	31056	32600	31544	27722	29932
812.437	11566	10124	11674	9300	0	8256	0	12688	14688	12232	16426	15836	17148	0	6938	13058	11348	14654	0	0	21896	0	25544	25296	21048	0	11370	0	4370	15870	4858	31442	25096	22326	28928	77242	11872	43910	48286	51394	36208	17940	23498	0	40326	16608	44898	61622	76624
164.048	47016	61632	51642	44816	61688	91128	86260	74044	72866	88794	73836	50552	69756	67666	56712	68280	48012	69008	66556	74818	88282	54690	93220	83818	70856	33278	58916	63756	22408	53438	53356	74760	65128	67620	68582	79442	60600	70092	69978	74928	86164	93020	89034	88962	84434	84512	94262	82386	85014
181.074	559486	655056	587468	510484	696416	1301382	1117670	807984	790596	972818	930786	653280	842558	1010548	711688	922116	718480	876288	864420	1195508	1236886	1001430	1303668	1044054	909316	440486	661884	759204	359146	617570	950998	985962	1002828	996408	933958	940594	825336	891680	973514	877240	1091624	1040804	1157692	1120318	1003824	1199676	1174910	1033372	991242
264.661	4158	0	9062	9656	0	5962	13568	6750	11120	11480	8006	3202	5460	2030	8160	6558	5466	9370	9762	2544	8328	1868	10640	13012	11310	6530	8230	12572	948	12380	1332	8666	6248	8720	8882	9172	6830	16796	9442	7040	9640	9396	15792	10150	9814	0	12480	7058	10302
289.162	47486	23058	27266	0	56408	32932	55524	188998	186238	69410	0	0	0	28328	14228	0	0	70786	79472	101534	48634	16972	31828	101552	31762	0	51892	22278	23790	42614	0	11602	14946	26612	62284	63622	14468	36814	25248	47074	38772	48470	51268	20818	100066	18872	89482	90436	72618
714.373	9372	14626	12772	6434	24484	15682	17634	28700	4152	22936	15702	10640	19624	2934	16844	13944	16694	8354	18340	13732	0	5354	17622	22272	7758	7216	11518	15840	2066	6610	2062	3168	0	3392	3768	4354	8096	4246	14850	4058	5580	14920	5006	16564	18466	11592	4478	5340	2054
292.663	4750	7830	4112	5118	10134	8992	7344	11692	10142	12498	13540	5254	15566	2884	4788	6562	4848	6682	6794	3580	6282	884	7028	7292	8970	5016	8076	6672	1076	9106	432	6206	3964	12426	8694	6538	5926	5174	5294	9348	8930	6104	6454	8172	7768	9388	21644	10932	5614
404.193	10344	16318	13966	13008	28602	43620	40410	69060	62820	37048	0	0	24804	20404	0	36370	17672	43054	34672	58612	24942	8114	24520	40390	26190	7388	20004	15596	2426	26224	3764	22154	22764	24212	21256	59478	19730	55818	25080	48304	24266	36004	48100	27188	36208	30200	45734	29848	37554
313.674	4646	8592	4998	7026	13706	5878	12732	14254	9138	13642	8220	4094	8692	3130	8732	6002	9856	8270	10014	3276	6096	3032	11226	16710	8218	9596	6872	9178	812	13008	870	11636	12216	6398	6238	6796	6550	10686	5130	8680	4270	8266	10990	8466	8954	17142	6208	9544	4412
324.157	11268	9432	13970	12310	21410	48902	38662	32758	37136	42858	22632	0	27416	40136	19544	0	20236	33830	34066	48620	46222	19862	46800	47960	30544	3420	16972	11750	2874	15514	4384	23684	29798	16848	28972	32514	18216	19096	24252	19358	13604	12446	27876	17552	0	25382	25010	44582	26968
473.25	4274	7598	4194	5050	9594	10202	9696	20194	16444	14166	7086	5216	9576	4950	5362	11568	6242	10772	12302	11166	10442	3396	8684	15158	8456	7208	9690	8146	1826	10448	1948	11442	12510	17760	21766	31762	8858	31404	18022	30568	16264	14864	27074	10314	27660	15220	19236	20354	39956
457.223	3472	3888	3904	0	5724	6584	6578	7886	8618	7218	8248	4102	6198	4628	0	5632	4622	7322	6686	5960	4054	3960	6416	7520	6076	816	5440	0	1386	2502	2762	6902	5430	4778	6970	7388	5546	7060	4858	7260	5048	6922	7966	0	6932	5386	6876	6518	9726
532.251	2468	4822	2610	2104	5726	5096	10290	7388	9632	7342	4040	3230	5532	3844	3850	5310	3734	6294	6802	9706	8560	1768	7772	10640	4900	10030	18504	10170	924	14154	2734	8780	10888	19520	31544	27608	15172	23686	10098	47980	41256	24526	20132	19290	34050	23426	44232	24406	23736
263.137	40840	15068	48360	25202	22598	25266	10004	11486	14510	12358	30614	20694	18120	37242	10650	5854	4548	6222	8490	8592	6870	4962	5590	3982	3096	6348	14758	19528	0	12600	26544	9476	12192	7792	4350	7144	4864	9806	10682	0	2520	0	2562	1788	1488	3436	3010	3164	3346
156.126	8708	16948	8220	9768	21786	6252	14162	25988	47274	22532	5672	11780	14200	16938	5948	19306	6652	19576	25152	35016	37188	2730	14440	30666	14462	2228	7620	4206	694	8232	0	2348	4612	5704	12462	12620	5346	6616	4364	13924	4066	8798	8818	2328	10232	6310	7762	22598	13328
314.678	5266	8574	6346	7608	17022	4944	19274	11150	21224	18858	6240	3988	7224	3162	4200	10858	6426	16956	21534	7064	7052	2500	9702	34562	8242	6860	5398	6384	802	6318	1342	12826	9312	10560	9732	7042	8310	16776	10204	20960	15820	24308	12724	9472	12834	13298	9152	15414	15398
244.071	19526	19126	14146	15014	14432	20554	30962	23076	26008	18198	23880	16504	23596	18722	15860	16156	16278	18296	18616	27790	24016	22748	0	23694	24900	37540	26628	51394	21914	34718	54546	55382	51796	43424	23564	21550	36652	35470	0	24558	45762	55292	82018	58578	33742	87924	43670	45742	44018
497.332	19224	71182	0	21406	50992	20588	116516	47622	27972	82022	0	0	0	29768	0	84122	35830	108146	116448	0	44958	3922	36888	108244	0	28102	35860	35636	4114	22950	1502	9414	24778	31732	139840	27924	33062	34074	25822	108288	74006	89232	64686	27694	95816	46386	110578	73486	42640
365.127	7294	4258	7170	9374	6840	3528	6366	7182	9286	8802	2962	3490	5844	2704	4126	5122	4098	6168	6948	4422	4698	21624	5118	8004	6444	32568	35684	7242	26728	7044	7608	12842	8470	9304	6116	8310	11394	7048	4504	9280	7544	23996	4208	4898	4210	11046	4732	5888	5342
226.168	4086	14126	3464	5584	10088	4216	23826	10076	5596	15838	2250	1852	4178	5016	1694	15768	7450	18870	23626	4496	7814	852	8418	22220	6692	5656	7630	7418	990	5650	124	2752	4696	5936	27670	6028	7144	6960	6010	20924	13528	17926	13980	5752	20896	9040	21494	14582	9334
235.637	5154	9038	6812	6528	3572	8878	15946	7428	15252	11660	11880	4976	14180	3752	7738	9098	5960	11682	14368	4716	10266	2920	19020	17752	10332	4044	16490	11238	1738	10464	2630	14640	5970	19894	19328	28112	11574	21524	0	66294	13834	15152	17604	17920	20948	23980	0	32324	30544
231.147	28952	0	32974	67020	54584	0	45742	46166	43896	55728	0	65616	58988	81688	65196	41004	45270	38244	35260	63022	88936	245836	229208	139156	76838	60640	50016	41192	52236	44738	51622	38846	33212	44314	20104	28318	29184	36122	15984	29154	0	39632	45102	35564	72446	76266	53316	59030	49168
142.111	6270	8966	9142	6166	13302	18630	17402	22476	24754	21482	11628	7818	14920	10798	8664	14052	6592	12760	15514	16020	19004	6410	19352	22930	17368	5220	10718	6778	1858	8798	1030	9328	11360	7440	10566	15526	7452	8992	9274	11488	10332	7614	14668	7836	17912	13006	14050	19874	16172
767.416	3262	0	4144	0	0	0	17414	9382	0	17926	0	4050	0	2776	0	14148	0	12502	15762	6716	13122	5092	14820	19956	14060	3952	0	4190	1002	3484	820	7172	0	12578	18002	16752	10874	9410	9562	0	17014	0	0	3204	8876	0	24984	16242	8244
458.241	6322	0	4306	4548	9298	5608	14734	8414	7652	6868	6006	0	7516	3620	4390	7120	4254	6934	7476	9156	6382	1990	5838	8438	5198	9230	5694	0	534	15298	4220	6156	6136	5700	27432	6028	7050	9920	5920	5556	3520	9658	6120	6164	10654	0	4338	7160	0
434.202	14924	15560	18830	22766	19268	9770	19122	13948	13358	15038	17146	6872	13490	13362	17848	12036	14706	11722	11224	19552	14566	19260	13184	23470	15416	5326	30148	6346	5570	10220	1014	2938	8582	8144	8000	12864	7342	9868	5848	13984	11436	15296	18582	9946	13078	13416	14840	14204	9832
630.358	11094	23612	14600	16874	30706	20018	48070	39900	61330	38696	25220	15358	31340	27650	16002	31716	16032	35532	44628	40952	48504	6222	36954	61776	31360	19910	27596	18346	2724	25634	2392	14942	0	15432	30350	35130	14438	27280	19686	32830	26062	42584	48636	27346	43130	30432	31604	33582	38574
847.428	2232	5016	1164	3174	23492	3848	17632	18232	112838	5608	3130	2296	3414	1122	3624	26052	0	54014	31720	65402	30604	4298	9632	145376	3428	231842	398516	175448	12884	260066	8004	33620	126594	140284	438888	513164	97924	243188	94582	566722	332834	357554	271568	353878	719794	68624	1234752	629296	697792
237.087	13802	4226	13676	14870	24202	15214	11270	8744	6542	7776	10658	10304	5992	24360	9992	9274	9396	5486	7014	10942	9370	22514	12406	8700	8146	7750	17294	10732	8432	16830	13970	8634	11604	14218	17814	10086	11644	15384	9930	9100	7970	8200	14040	18476	10352	6458	14670	10516	16844
129.043	2262	2394	2316	2548	2330	3070	2774	1634	1648	2296	3346	2460	3238	1638	2160	2032	2136	1872	1646	1852	2496	7922	3188	2882	2758	2074	1230	2460	3698	1484	3526	1726	1452	1912	4760	1320	1974	1614	1684	1930	1634	1660	1718	1534	1428	2174	1574	3450	3308
389.183	7946	18598	10958	11548	25934	46576	28012	103392	97752	55130	19912	13242	28708	23028	14572	31148	13040	38338	46258	46202	34962	9546	34098	73964	21136	18668	0	14992	3946	33166	8430	31612	38538	32868	45708	147716	0	46360	58266	40346	41274	41496	72366	44566	98506	26026	107372	105198	205796
356.205	5568	0	5448	6994	15296	11870	31924	19420	24552	22216	15318	0	6214	12142	12328	14602	7728	4972	18272	21196	24668	5216	6654	24382	17822	5326	24318	18596	2300	19346	1440	9226	9374	9978	11900	14906	9022	10052	8724	19484	0	22180	17234	18602	10828	0	11236	10028	9962
381.175	19976	27956	11546	6216	58648	75306	88134	0	9746	54304	24566	185028	44504	154792	77632	15408	0	13418	52288	92762	24408	60502	16694	28144	51418	220426	26272	135180	349106	47228	4550	1306	3198	6102	3652	8168	10920	4604	5552	10976	0	6542	18732	5080	6574	2162	35108	3284	6680
518.233	1048	3736	2170	1068	3646	10354	11680	33268	38646	14470	0	3032	4772	2526	2716	4248	3024	9226	9432	11446	6984	1326	5798	24058	3116	1440	3024	3536	974	2344	796	8896	9200	8604	9072	22976	2554	22608	10772	11092	7080	8930	13712	7578	11346	8904	18250	16126	17546
361.184	17230	34040	22140	23388	49998	55416	76550	86102	96202	89028	31696	19914	48912	29396	24822	41908	20242	53442	59510	76822	68958	12860	57528	99868	44570	17010	49110	38924	5468	61170	0	32878	40622	46914	68522	129536	25900	66554	52580	64920	50214	56452	128336	38340	67276	37942	75532	94250	124060
462.204	1932	4098	2440	2260	6170	5372	8588	10760	12318	8630	3402	3682	6096	5118	2338	6810	2332	6876	8162	9210	7486	2928	6960	12570	6506	1620	5780	3928	380	5566	472	15124	11812	8282	7058	11854	8022	8432	4328	9986	7574	18562	15808	6324	8428	17910	8298	9370	8026
503.228	6094	15070	9400	7010	14486	11686	26458	27170	54722	34532	11224	13190	25352	17392	9056	27868	12324	30888	38414	42392	28320	4914	42308	46508	24310	2144	4540	4502	656	7318	478	6540	7128	6280	10562	13114	2844	6970	4906	7788	5620	10676	11348	7448	10524	10174	18852	9482	11614
543.256	5064	14324	8504	8434	17572	12576	23010	20534	29992	20548	12870	7696	15104	20318	9086	24286	10478	24668	28320	39544	19220	4710	13458	23484	10650	4222	9734	10544	2294	14032	2226	10952	9246	11252	21970	24960	11228	19220	9572	46288	11898	12956	16150	14550	29524	18688	17276	24334	22410
174.081	1636	0	0	0	5924	5314	3576	11154	7610	6716	0	2668	0	2834	0	0	204	0	0	4822	2724	5008	3268	6732	1524	2502	7678	1916	2022	5202	4460	3556	4202	13530	12408	13180	0	10064	6562	12682	10172	6466	15732	7888	15308	3774	18908	15206	15624
250.011	18300	15736	17474	22568	13302	15866	12866	4100	3722	7124	14584	14588	10634	21360	15902	11014	21498	6506	0	9066	13692	44062	22030	8018	13434	15188	4868	9260	17652	4378	21804	14412	10768	8000	5680	2770	10390	6430	10236	6176	11952	4970	4504	8724	6036	14104	5592	6254	3786
152.034	144250	125038	125188	143640	106856	130584	121072	48320	39918	64582	125214	100190	82834	162878	106126	85246	153910	64242	62694	84182	142664	298852	214956	92538	145194	84254	46720	80478	99818	40450	137234	100306	81334	69454	49438	28034	80456	47934	62236	50350	88396	49282	48028	71992	58952	122906	60498	61610	42740
574.264	1660	3634	1364	1320	6344	2472	16202	14248	28144	18086	4150	2696	8218	4036	3392	8502	5220	11826	16696	16868	8450	1626	7110	28852	7234	1486	3090	1108	590	3604	458	5824	7196	5442	5308	13924	3950	6114	2882	30138	3934	6502	9650	2812	10454	4916	10162	15952	8354
331.069	32866	25274	23996	24912	18108	56446	122660	41256	34604	127738	111906	67040	57240	81820	29026	161452	168694	99352	148476	129962	196584	114290	99966	211558	72340	28768	92148	45908	16052	32342	69186	49372	66398	146304	122092	96262	18152	48070	49940	29038	116426	133056	133152	187522	113168	55802	69486	32952	96462
676.303	682	2192	720	1088	2412	1188	5218	7758	11774	6260	972	1090	1384	1552	904	3302	694	4624	5238	10524	2754	410	2924	11156	1656	1720	2420	1850	292	4906	0	10898	8386	9710	11716	11410	4614	16406	11136	9716	13608	11238	28104	12516	15460	11632	16600	15902	23974
418.208	7678	13680	6882	8338	15416	32104	29724	70900	50966	32710	11072	11180	16024	12226	7566	18948	7598	20650	21740	33572	17124	6608	17108	32960	23104	6336	21016	11618	2040	16246	2362	25532	31744	38048	22644	59670	18224	34752	14084	22636	21726	61886	135866	46928	52056	39630	31356	0	31578
681.378	2850	7334	3572	3774	19588	1860	12122	20640	12230	11788	4824	2376	5514	272	2546	8886	5198	8920	8924	2952	1432	908	7660	12144	0	2724	4630	1750	196	2588	530	2728	1592	4558	0	7720	3070	0	4728	7708	7850	7328	13184	6802	10840	10366	9812	4612	8946
278.128	8688	26168	11608	9016	36972	20706	58358	39060	54910	71012	14354	13728	21978	234510	11276	39678	10118	41506	53036	827504	152920	7736	34270	50890	26526	2642	20730	6584	1290	17884	8394	117236	70724	37770	33906	18310	44756	22458	6100	43902	15848	87900	87352	59118	34314	108336	26658	107344	25346
325.199	4582	4336	4196	4034	7676	2012	4282	0	19130	4100	7282	4950	9160	5854	3492	4654	4028	7020	5610	18582	8340	7604	6918	14336	9060	0	3182	2700	1076	2226	390	1218	1764	1300	3172	13610	0	2274	4038	2272	2046	2778	2998	2288	3294	2400	3580	8500	7622
374.181	35806	45704	25716	28890	35432	69882	180272	373086	339502	164074	31958	47176	61778	48996	20178	105478	0	131742	150952	104246	90742	24152	63230	157772	122928	10712	29516	25922	3398	0	12940	52326	34330	44940	48394	106278	28774	70880	68750	95190	59464	38532	120576	50958	58480	62910	82366	91904	68044
275.149	14110	0	18286	14604	40752	40896	76334	87464	93596	75988	27206	15426	36634	25364	15026	39334	15244	55068	61636	53714	47692	13558	14922	82236	37712	0	0	18308	2492	22260	3084	12812	22054	23948	38976	73786	15922	42188	22980	52812	42582	0	61284	25258	60254	27914	60470	61788	71546
294.122	48926	109750	72320	70260	147930	167958	261304	265392	460296	376426	135096	113898	146914	260560	73852	285522	144670	218568	346618	366278	368202	105616	252792	455584	213222	34016	121702	60334	23250	109320	36276	145076	179166	137510	196948	418600	133080	204096	150168	264372	141800	136450	339816	229500	306764	275970	281998	482516	276192
430.134	46608	157112	6422	33898	3354	12146	0	3140	2086	5084	0	47618	0	0	14738	87696	15022	50342	45578	8548	202398	29722	86018	43526	46540	598	226778	4120	156888	91728	0	2706	6546	2198	45788	50180	6314	1958	23504	0	1916	6970	16190	1898	64202	1590	4198	27016	84726
835.444	93184	84660	51580	56244	149648	65240	99906	0	73408	64108	29700	30132	38126	42108	21088	124302	19736	127346	168614	30142	17972	19102	43150	51412	76322	52812	98024	34788	2704	52902	338	14046	41832	72368	329974	82754	82026	58094	60704	0	32248	40294	0	0	273820	46524	206492	169934	168276
668.316	14162	18730	7700	11062	26470	0	53474	30374	44146	15570	0	12998	16062	3074	5338	33976	17972	17844	36144	5866	6450	8388	36244	38700	17716	19812	9804	9630	852	22046	872	6132	5964	9468	13504	9926	12190	12148	4134	77234	0	20300	33038	18460	23726	24008	11326	9478	0
131.068	0	3662	2638	2120	2510	4228	2178	0	3162	2448	5198	3648	3778	1958	4026	0	0	1598	1640	2424	2652	2772	4138	2404	3318	1524	2252	3634	2498	1426	1006	246	3320	1624	1778	2354	1134	1086	1582	1798	1574	3696	0	3016	2308	0	1792	2002	0
303.145	7558	10496	12350	6542	13284	20356	25770	49774	59936	45088	12302	9314	19564	0	9344	14816	7480	27934	27578	33264	22282	7284	20650	36026	21656	3438	11342	8062	1982	10384	3554	13002	18732	17848	40134	58508	11762	25792	19088	25986	23132	20038	41730	15016	38150	14858	43012	57946	46432
528.219	9596	33646	16820	18736	51366	21608	52310	63942	127518	86598	18098	31044	56694	64098	19386	64618	23696	68120	80924	129248	77772	12316	51938	118872	50588	2290	16618	12768	944	21064	1296	16910	32554	18640	32726	34174	15632	29426	29382	20468	8398	12462	36740	16488	23522	35338	23064	40408	16252
414.213	32920	25668	6826	17488	12946	28124	95552	357678	537330	57416	8572	7302	19188	8112	9644	60798	4560	118508	119966	48052	21718	5410	12806	75370	47800	1318	5366	3012	0	4592	676	5180	6854	5386	7338	0	3742	5744	3826	9586	6402	7754	11644	6412	7836	8952	9660	7156	9300
268.08	376392	608086	407524	506304	864792	526898	440210	490614	474040	535078	381884	490444	495834	734014	460394	523410	332900	454974	469552	780202	393668	652774	555452	560648	472642	447272	533614	427700	460366	441344	661404	593620	559830	565488	626490	628146	412302	603420	576592	300262	513842	524718	666646	505546	539496	450452	454954	432290	522312
359.203	7156	10196	8848	8926	17804	23338	17512	43822	79888	38898	11186	8692	18246	13998	8762	14886	9490	21310	25334	9260	16998	8784	25264	41126	15588	5674	20280	15688	4176	17208	2308	6920	13104	25560	30778	116542	7144	33484	29224	21406	23588	20800	59108	0	49196	10156	45450	80368	129382
251.066	46416	17952	46240	29334	17580	13212	6472	2434	8162	0	79372	29394	17734	16376	17326	7234	12786	4358	5094	5510	34010	27388	20840	14390	17832	6958	14902	29224	22058	18386	5922	5094	5860	5272	7456	5748	11000	4876	3842	21564	8956	9064	5270	8602	9262	24508	7442	8548	9128
205.078	892	1158	1252	870	518	2528	1084	2398	888	2298	782	486	716	1206	1130	1938	1024	628	2274	632	1510	4366	3978	2780	908	4498	12512	3060	2348	4008	7970	18538	22406	21252	26358	11668	10946	11058	8462	44314	22908	36588	22630	6498	26166	13662	16314	32234	38642
536.162	207828	365262	223416	296330	598176	284506	228148	247044	220070	279690	196570	278942	269000	500294	263768	285108	197194	255984	254108	482658	154744	373410	294032	293228	218266	258342	315676	242006	263382	266300	453134	379862	342578	326730	361558	361092	230888	355734	400468	130562	284564	284644	387364	273474	285464	223004	219648	201816	281574
551.173	4190	12812	5986	5086	24838	9844	19770	49432	48258	32214	7174	10094	8570	16204	5860	31876	11982	30070	26876	41026	6778	9424	23844	32912	16986	8298	8376	7402	3706	10218	34986	49232	42876	45966	18458	37484	21508	27498	20020	22750	43354	40564	62940	36344	34872	40100	34108	52304	63470
301.199	4646	8318	5016	5676	23920	8886	13086	18014	32848	15958	7250	4814	7634	5702	4798	7182	4558	13084	10300	13838	27324	1700	8046	14724	13346	2048	13724	6222	1406	9298	0	0	3812	8870	20636	29064	3970	11510	7692	12432	12652	13736	20898	5184	22146	0	14434	28124	26954
331.208	4048	7288	5502	5374	13594	11012	15514	18220	27412	27830	10082	6096	14626	2956	6874	9464	5930	13670	10840	14496	34694	3440	20148	16462	14452	2316	16824	10308	1660	14034	0	3330	5142	27768	23806	38424	6658	13812	11524	15256	21940	14568	23182	8060	49134	7612	22890	31248	38286
388.197	8026	10872	6088	6856	12946	16674	41468	142112	162980	38534	8720	10170	14166	7912	5602	24564	12768	42936	48116	45860	21744	3530	8524	46370	23662	6238	10712	6240	1242	7804	1916	0	13802	21448	21208	44240	13600	21764	15132	40036	32874	14432	42054	16488	26630	16932	27622	26600	19428
433.161	7738	11120	15012	12444	15270	19188	9334	8210	11252	14640	10940	13496	18134	18300	13462	10540	7446	11240	12110	13922	6228	12382	10442	11772	12530	8280	11712	12032	10486	15880	27424	18228	19118	12994	15726	15872	12316	19968	17964	6920	13730	13220	11508	12494	9840	10062	10318	9424	9758
418.161	1944	0	0	0	5812	4268	0	0	0	0	0	1606	0	0	2260	0	3492	0	0	0	0	2530	0	0	0	3154	0	1554	2134	0	17524	22234	23566	28328	28374	20634	26912	30840	24696	0	8524	10522	24388	17750	15468	10928	9888	20138	14964
165.079	328064	398640	372274	340282	476298	867026	1015906	937942	854392	747998	682758	353978	545976	545140	385772	523122	325856	554946	518010	781918	739408	458424	794128	755380	605848	195474	440254	352880	146768	343724	372270	828618	772538	635250	644000	867660	562002	607380	597896	577424	845802	861874	1097008	741288	847148	897812	986070	889256	969290
713.228	3102	4012	4510	3468	4038	6160	6916	10722	6114	4940	6826	3432	4730	4970	3910	5250	2680	4786	4122	3978	4872	3678	5458	4556	4582	1444	3434	3994	1284	3844	4412	9880	8366	6348	5864	8910	5408	6540	6064	6254	7510	7150	8552	6450	7002	8528	9330	8660	8488
330.158	44930	45432	50330	42722	52630	89434	104362	97654	82200	79232	85822	48706	66712	62180	51980	63986	46738	59472	56450	74918	78748	60196	84244	79622	68358	28042	51084	42524	20368	38102	47320	91428	84304	71202	69046	88132	62140	66498	67024	67982	92368	95578	112130	80156	91434	101822	107104	87958	96966
208.086	19360	13374	14730	14678	29764	79218	42030	16452	6890	36652	49510	21078	17828	22836	17158	11840	11058	14110	19812	7154	18362	22418	10950	5244	15836	6900	7770	40700	9834	18264	7242	3974	3368	5262	4414	6376	7476	7166	10454	5124	29566	8148	10746	13002	7320	4444	19654	6398	6910
366.144	7178	6010	6526	6092	8406	6022	4346	4080	4174	3414	8188	6586	4490	10852	6880	5150	7192	3772	3876	8404	7494	11722	7018	5966	4898	5608	3110	3022	3086	1422	788	2110	2022	1854	1902	1680	3394	3110	2976	1900	1982	1560	1818	1484	1318	2142	1586	0	852
417.166	5952	8166	6410	5986	7890	14672	12558	12052	4956	11042	16710	10942	9250	5340	8148	8454	14634	8096	6264	7618	8644	13622	13598	9174	11130	4248	11784	8244	2928	9030	9652	18114	17652	16098	13784	13596	9420	9876	11680	8580	15022	15020	17390	16622	18438	16034	15190	9584	13048
504.172	20970	19258	29354	11148	18338	79330	50892	41288	8844	53046	69284	42578	42296	22650	29690	45800	101414	29414	35702	62746	36878	132182	74692	67056	58990	5064	57552	52646	13146	46696	114082	84892	110592	75576	80636	36714	31260	43484	71292	42600	73578	72818	86830	107424	74252	67784	60956	46526	43972
868.463	5378	18498	15042	11294	24886	10758	30608	21528	32876	41102	7098	3184	17322	3792	6610	15832	9336	19286	29646	18152	17782	1320	31646	66094	13328	680	14590	12182	750	18164	682	10626	12874	10352	32632	25674	14556	30996	16142	36864	34540	18824	14238	10784	0	16176	16768	13320	16632
519.183	1094	4246	2954	0	5726	2962	7004	15306	4614	9200	2872	3894	2128	3444	944	11936	7950	7292	8990	25062	4734	3978	10900	21810	4528	580	10178	3146	708	5224	12696	15564	21010	19980	12416	9912	2790	11216	7224	10090	17994	17076	29374	19678	13058	10754	14504	12908	16724
336.144	7026	18192	6076	6092	17150	8514	57644	21366	31280	43200	5142	4822	12846	15734	3636	31000	13288	33978	42734	45374	34636	5620	20154	55954	16538	4210	9252	7994	1466	7274	610	4584	8736	8176	28680	12886	11372	13510	9734	27178	23632	21928	16908	13514	27270	21686	32806	32592	19292
347.063	32406	61844	39230	36338	50506	70754	68014	51488	57014	152846	44320	70276	113242	189142	75098	97090	76952	111574	143784	64696	193488	33334	109602	102068	28722	18360	27908	9102	11952	19586	38788	34044	34006	40018	17506	66228	46000	33768	25416	32488	30644	57196	105458	22676	46868	69204	33246	45074	36158
375.166	2736	8210	6012	5420	12436	14498	25512	47970	41776	46422	5746	8446	23198	12820	9614	16760	10344	22580	33234	41248	29358	6490	26394	47820	21420	834	7312	7202	1330	6684	620	18962	16472	12800	15434	58048	10970	21670	20280	20352	9150	15040	49876	12568	21510	20962	29178	47882	27154
305.14	3082	3260	2204	2154	4986	3512	7126	15034	107182	9924	1748	5180	3844	20010	1266	20338	2160	24320	33064	39652	30244	1442	12414	48994	9532	824	2598	1436	276	4118	314	674	1684	1838	4140	11154	1640	3998	3036	5946	3968	3026	6440	3320	5624	1548	5888	6508	9304
547.25	454	1790	678	608	2106	4062	11176	33500	115660	12832	950	596	2300	2356	0	19274	1708	30114	26396	122276	21342	408	1436	57500	2592	0	0	750	98	822	0	4710	5068	7136	8902	21572	1764	6568	5638	15188	3788	2838	23188	3192	11344	2796	12274	23064	22728
390.21	3454	9618	6294	3900	13028	5464	21476	20348	31438	20172	3958	2732	9400	3560	2860	12996	5382	13656	16362	31716	9522	1378	13246	34620	0	1672	4268	3044	194	0	0	2812	3256	4018	10290	14382	4342	10954	7536	23492	12590	6846	13800	7940	9818	6064	0	7684	9662
876.433	5074	10346	11544	10056	19700	7076	36694	11324	25220	29654	13566	6784	22442	4480	9352	13794	10042	17552	27520	9072	21518	1466	26600	57548	20042	2210	19592	13372	418	10748	246	6072	6428	6954	19550	19950	8638	10870	6746	6870	7890	21836	10860	5900	8622	5548	18700	7100	7566
573.276	13568	8962	4870	6664	12962	11898	20994	10302	50148	7308	5378	6140	9018	13104	2520	24132	4092	20048	26888	34112	9576	3150	9384	21186	7938	10724	7168	5242	386	12596	292	1138	2310	2902	13200	4630	4350	5430	2522	10084	6684	7344	6258	8906	13744	4472	14730	8352	9266
152.034	5736	6854	6078	7168	10960	7508	8886	7162	4164	6812	6532	2992	4864	5688	4264	3492	6034	2116	2628	5222	7964	12956	21206	9028	11680	9658	3002	6220	4108	2818	11260	8560	10328	6602	7564	5434	6020	7040	9320	2256	3774	3044	4678	4590	19266	8314	8588	4928	6084
266.127	6604	16752	6434	9580	24284	5378	11974	8150	60896	21782	8674	8860	15214	49560	5354	42436	7726	28824	63740	148486	92606	2558	23074	77666	17790	1218	4818	3686	620	5644	662	2282	4596	4574	9364	8140	2652	4846	3754	6946	5316	6822	8984	5190	5714	5966	6036	15138	12190
279.121	6322	8500	7578	6346	12136	15038	16820	15552	23718	17758	14518	4662	12390	9454	7048	8584	6124	11512	12990	18446	18436	8354	13514	17916	14406	4190	9960	7242	3098	10032	4272	13056	11034	8710	15922	14266	8476	14888	12808	8384	11298	19632	20134	12424	11576	12352	12072	15996	13086
297.12	12166	7442	18938	9248	13992	13316	5150	7540	10598	6226	15906	6784	10060	14428	3210	1824	1372	2284	1982	4084	3302	1574	3186	2894	2078	1308	4260	6966	1542	5328	5920	5600	7042	2704	1370	3410	1850	3826	4492	0	0	490	1914	0	0	1648	1170	1440	1246
732.294	1400	5516	940	1566	3672	3620	15370	10596	18254	19242	2092	1212	5510	3886	1324	10710	2566	13702	16616	23228	7736	734	4156	22904	5662	1256	5786	3080	274	3672	402	2438	4258	4358	10286	16236	5074	9000	4356	24218	21192	12842	15192	8248	15618	9816	24332	20636	11496
715.386	354	0	476	356	486	744	712	780	0	0	476	522	808	176	212	388	0	798	1206	672	0	164	974	1058	210	65790	159238	41054	820	197482	166	12344	42124	69422	665608	223302	100072	156226	124184	101450	42906	87088	69726	58860	399260	53564	474372	557670	635828
861.443	452	972	404	738	1448	842	3120	4362	28618	1552	510	0	998	218	702	2752	802	6868	5390	3528	2242	352	0	4726	824	10016	7668	6884	164	29002	224	434	7944	4388	11868	113380	8026	34698	5570	260376	34852	43622	33764	37908	75566	0	173996	191420	143646
220.086	8196	3576	8118	2738	41182	51986	25078	121070	88712	74892	3338	8636	4680	18872	3412	5598	2520	3986	17678	31820	19854	33610	28128	65432	14762	13014	53824	16090	6398	44202	28132	25970	40986	93956	115220	119960	64630	91398	53706	84694	70178	59330	113048	55362	89112	30914	146124	160776	170600
309.133	5806	6960	4130	4670	12094	11656	17594	30822	35420	18340	6674	3128	9296	6630	5800	7578	3638	11066	14864	19750	13288	2998	8530	22234	9092	2758	5964	4654	1296	6812	846	4770	5162	4980	7922	9412	3624	4566	5218	7408	8546	13102	15052	7440	8288	7288	7998	10564	9644
654.298	0	0	0	0	0	290	0	2884	1036	0	0	0	0	642	0	0	0	0	0	1162	0	248	0	0	1278	0	8970	5096	444	17060	754	11342	28546	27928	26468	43874	5740	30380	10932	94908	44458	24296	102854	57282	61178	13176	34244	65794	76338
303.144	2324	6680	4944	3360	8578	7818	18132	23126	39228	30516	6116	7492	19292	0	5466	13334	0	19366	22868	29086	22716	4310	14282	34878	14492	0	3440	3040	0	3690	0	11068	14846	8264	9586	25814	6842	12150	0	15704	4674	0	21320	5562	8484	13460	15164	21454	6928
321.07	192	0	212	214	246	0	406	0	568	0	200	312	0	442	0	0	0	0	0	0	0	0	282	0	478	270	580	546	0	406	320	222	450	510	924	358	400	0	0	446	0	0	486	438	0	0	0	1598	0
361.182	0	13126	0	0	18458	12884	25996	22536	54302	31562	7828	5640	16952	12852	5328	16048	0	25046	31918	34960	29668	3458	19894	46000	13686	2410	20166	0	856	13900	1016	5390	0	0	19344	40632	0	22190	19554	24650	21846	19828	31136	0	25836	10828	33576	36940	42820
502.291	6578	4606	3958	7130	7372	16526	0	3996	5782	6806	2920	4636	3896	2156	2650	3894	1414	6532	6920	4978	4132	3426	5950	0	11856	11736	39696	10588	0	31268	230	9768	19652	25124	116560	18914	26848	23844	21548	14108	16812	24744	15916	25310	77352	23486	54964	79842	58494
126.043	606	1044	1058	560	1006	1526	3456	6552	10852	5172	1320	912	958	1224	316	3976	1602	2636	2550	17572	3576	1792	3684	11140	2440	278	1420	1104	126	1468	4536	8972	9784	7232	1778	4302	1366	1514	1818	7580	3954	6986	12632	12434	6978	17936	6916	9582	5884
242.091	312	848	402	536	1064	2440	3628	6706	14030	5750	960	740	0	0	416	3372	1822	2132	2786	19186	2506	2142	3526	11242	2400	944	1712	1254	0	1738	4558	9668	13506	7220	2354	4136	1724	1892	2072	8196	3656	8300	14870	13970	7984	24808	7364	12746	6508
644.313	65234	65894	26544	38482	135626	31438	138636	69544	288492	37258	12672	6436	19626	20366	7940	92444	14140	90142	129776	284894	33070	7878	35514	73998	37040	34668	132478	29510	2972	147998	0	16120	45554	93806	397948	88988	106492	84758	54478	120648	35502	124268	47430	62740	245914	48812	219810	291110	224456
618.252	0	2828	1290	908	2162	4156	9324	4442	7082	9886	1216	918	3690	3674	990	5592	1864	9844	9066	12356	5864	962	0	11126	4038	608	2640	1884	150	1944	652	3990	7728	8188	6198	7590	2108	5876	5126	8022	13988	7454	9440	7018	8930	6872	11200	10286	7336
429.257	2950	7718	5658	4080	17010	3824	18504	25104	46742	23108	2288	1528	5210	3778	2210	10376	5582	13860	16100	43594	9862	556	14746	51534	4896	810	4600	1820	254	6074	0	1378	3870	4900	13830	18368	3574	0	7642	47734	9646	11280	19316	8880	18016	7700	13598	12296	21678
418.207	1902	5878	3574	3080	7870	7970	12166	12388	18108	14500	5162	2928	0	4988	3774	7392	3630	8064	10336	16406	25414	914	7968	14372	6074	1772	6164	5234	240	7872	466	4082	4734	5002	5658	7634	3568	11468	8688	4988	6650	6578	11460	7382	8740	7982	10158	7300	12638
423.166	926	2298	1428	1414	3416	3758	6116	6646	11524	7614	2534	1896	4612	3972	1628	4858	2198	5420	6558	8136	9144	1372	5754	10278	4556	982	4144	2080	652	3610	444	2266	2774	3436	6624	16238	2876	8140	5014	20764	5508	6098	12930	3314	8364	3966	8678	11202	21660
476.214	1180	2750	2076	1600	3718	8870	7276	18838	13590	14862	2338	1714	5784	2706	2166	2012	1544	5026	6554	7684	5844	1084	5828	10156	3694	906	3808	3578	176	4700	0	9586	12452	9602	8916	27486	2590	15406	14340	7440	4470	5720	19938	6206	12718	11216	16020	22518	17608
337.128	1330	4616	2186	1828	5350	8510	7478	20578	24300	11848	3778	1546	5016	2266	1660	2536	1672	5298	6742	6546	5836	1308	3572	12564	4184	870	3632	2490	798	5390	1636	10662	10680	12964	16006	63078	7254	29184	18634	26610	22308	9790	38720	11138	35582	11312	44774	54962	72076
345.19	3800	8784	4930	4028	12206	13578	20368	25954	41744	24584	8300	3252	12754	6792	3806	9334	3014	13674	16748	22378	19176	2384	14146	31988	11832	2354	18188	7318	1028	13592	1090	4952	0	9942	27920	39858	0	20774	15894	24470	28932	22018	33722	10128	23808	9256	24260	35504	42608
448.217	3162	12392	4626	4012	10898	12278	37346	51482	78586	42908	1896	2844	8682	4964	2306	25418	4786	31944	45196	48610	26812	1460	9342	56316	9206	2862	7704	5676	330	9254	580	8010	11096	16096	26106	47248	6982	41114	20474	47730	42710	20034	46150	16450	44722	18496	57956	43406	48882
219.111	71580	62590	72332	59794	84596	50446	52696	25272	49642	45808	87524	52448	61716	120930	60734	45216	48468	33118	48860	92572	113148	116762	115456	54512	61020	78388	38980	99518	36556	58344	34304	26760	21310	25700	32816	23720	40802	32528	39214	32392	39778	44862	38672	32130	29566	57140	29444	37020	29782
389.181	5484	15092	9072	8652	23562	19908	43858	46926	84674	50002	13616	11056	33402	21476	11468	29596	14566	36740	38748	61186	41442	7026	21276	55768	21592	1038	6054	6816	762	9398	1058	21064	24238	24384	27400	39534	9706	37612	35960	26060	10782	17672	55214	16272	24004	24222	29160	32040	28600
652.104	3068	6798	3262	3610	7430	4444	16998	8272	25550	14928	6730	4272	10218	15666	5898	10744	5188	12836	17262	23342	11718	4274	8924	20372	7356	1400	1764	1180	284	1434	212	6706	5116	0	3088	10888	4834	4986	2348	6052	5572	8556	12310	5720	5362	9938	4882	6272	4058
616.322	3930	6878	0	6042	19920	4224	17804	2776	12854	14522	9404	6580	14972	0	5252	10716	8556	12476	16344	11932	16568	3702	16670	35888	14054	1900	9862	9886	0	7250	0	5618	7220	3970	13956	4454	7350	6574	7056	6188	9826	9690	5388	6346	9154	11636	10834	5394	2782
324.036	5688	7464	5650	5218	0	9878	13630	8460	13356	16906	9190	11244	14120	21900	11582	13860	11856	15208	16984	14686	19916	7902	13942	13290	7800	7554	6692	4484	5132	3720	12512	13000	11686	10578	5098	12350	16426	7198	5868	8466	8102	14426	18226	9614	7026	18062	8426	8426	8208
226.06	4418	5994	4362	4572	6398	9136	11298	0	10022	14070	7194	8346	11578	17844	8764	11068	9470	12548	14748	12340	16952	7206	11162	11148	0	5136	3968	3006	3530	3214	8044	10046	7348	8704	4170	9980	13010	4508	4074	7024	6834	13650	14974	6574	4862	17134	6868	7586	5586
395.17	1968	3512	2696	3688	8710	2944	7624	13410	19404	11474	2244	2024	4956	3196	1826	4912	2450	5432	8226	13886	7624	1030	8634	18012	4032	1136	5288	2672	524	6248	0	0	1714	2938	7836	19626	1888	7296	6002	12482	9438	5942	9140	3598	10546	0	8560	10610	14666
574.262	3204	2418	1160	2602	6020	2420	14392	27100	26912	8460	1310	1656	2120	2202	1182	2078	958	3380	3304	6840	6838	834	4844	7748	10742	1688	2824	1404	388	3826	722	2184	2102	3174	16516	11092	2534	4454	3154	26316	6338	9540	13128	11678	23730	3230	11944	22632	17850
446.204	16640	21200	11162	14964	16722	18718	50722	107672	189010	47856	5508	3590	14890	9970	4052	24170	4134	47180	48542	81656	22844	2588	17086	65354	27736	0	2260	1426	308	1914	0	2572	3528	3646	3172	9198	1814	6642	4176	3266	3488	3160	7332	2950	4310	4726	7138	6222	5814
341.231	676	1814	1086	0	2174	16282	8808	11344	11846	15806	3354	2428	1582	6062	1976	7370	9232	4396	8126	13196	5614	8976	10328	7748	3122	0	0	0	366	0	926	526	1670	0	0	0	0	0	1010	0	658	0	0	0	646	0	0	0	566
544.326	2460	6928	1844	5252	7996	3388	9276	4008	9352	8498	3088	1410	3994	1586	2028	6176	1948	6970	11172	4186	6082	1060	7404	9436	5446	1488	2150	1496	0	3096	0	7744	7868	9324	11566	3222	3732	10944	9070	6680	5696	3514	5386	4736	6396	8122	5438	6440	4866
264.147	10060	27306	17632	21448	81942	16356	48846	26178	205396	82390	13576	17200	25854	85032	8100	87164	22980	36772	148106	271520	211356	7914	99704	266350	39322	3742	18162	11732	630	25570	1230	6504	10788	9522	20836	10640	5654	12200	6956	19406	11176	22310	24508	10802	10396	14282	10080	22754	17064
359.206	1240	2636	2100	1848	6850	3274	6686	6768	17960	10014	2464	2342	4226	4614	1944	4266	1778	6454	7058	9718	17506	1296	8036	20338	3986	1154	4608	3080	544	4746	282	1152	660	3224	8078	11264	2058	4068	3888	8756	5562	6428	12652	2636	7144	2254	4652	7792	11604
596.15	1602	3058	1796	2932	6072	2664	4658	2362	4674	4880	2782	1744	2230	2422	1838	1640	956	1606	2074	0	1628	1236	790	3218	2984	3078	4302	5110	2428	7098	17798	20172	13756	9512	4644	14564	7634	13370	4030	0	9870	21000	14330	15266	5836	13926	6636	7200	7156
388.231	7112	15538	9462	8342	23434	12082	39240	24266	66016	45158	15522	6712	26992	12888	9158	25800	9054	33096	33854	61426	32140	4348	25056	65098	23950	3628	23686	16792	1496	20246	2814	11346	12860	19228	26230	46518	14588	24170	9562	57032	44864	31128	38216	23108	32370	28614	45394	36696	21758
408.165	0	0	1034	0	0	23640	6626	34554	20900	17444	1460	0	1670	1106	910	4164	530	4500	6316	7390	3808	0	0	13852	0	0	0	0	0	1322	1362	7924	7502	5748	6816	23236	1208	9770	10846	1618	2920	3056	12134	5012	17322	7666	17064	19624	23148
423.201	1200	2738	1574	1510	0	1772	4794	0	12918	0	1676	1396	3156	3348	1748	3802	1268	5224	0	8632	11408	1232	4048	0	3570	1108	13898	2618	516	9952	918	15252	11436	37492	71044	50108	0	36770	23522	29224	23754	14362	45630	11258	47488	7232	24214	54512	83266
244.179	66130	136406	97322	81760	233088	105252	189828	205398	561874	394560	130594	123800	270452	219198	116576	228774	101664	224782	278366	527736	588236	57008	382908	603650	271018	5780	62402	40130	2912	93286	1858	18892	54818	42942	107844	191886	33436	51186	41704	31640	15206	30598	81446	31792	58568	96804	28770	228972	64728
363.058	3428	7366	3344	3392	4412	5400	5856	11972	29610	11842	4770	9310	11468	23516	8040	19490	3792	21090	18886	24398	34160	3628	5384	16926	5618	6902	7366	2436	6970	2642	2472	1292	4572	6844	8286	13464	3556	7244	13314	10276	5360	4396	13998	8842	11118	3764	12664	16102	21486
604.306	0	0	804	0	1578	0	0	0	2882	0	0	554	0	0	0	1252	550	0	0	0	0	402	2558	3678	0	6598	21380	14168	2468	10156	4332	3054	13218	13310	15294	14694	8018	12666	3006	29884	23456	23300	27644	34156	29860	7540	26548	12408	26814
345.225	1726	4112	2296	2418	8404	4164	7360	9752	16610	16664	2776	1400	4116	3018	1806	4292	1936	7820	7332	11648	16854	1578	9078	24256	5420	1418	5776	2440	528	4792	0	1616	2022	6346	14336	23900	2238	9538	7398	16640	12374	9180	19284	3562	13412	2990	12810	15884	28886
430.24	3234	7930	5172	5384	12814	6114	11874	10074	23210	11296	8730	5658	14830	11138	5776	8806	6510	9220	11558	20566	23276	2318	10030	19410	7270	2384	5852	12074	1164	10870	892	10984	6650	3834	5498	6706	4938	6258	2954	11388	6406	12294	16108	15056	6154	12544	5562	6280	6664
503.226	1954	3604	1404	1702	2652	8352	7808	20664	25596	13662	0	2180	5288	1546	0	6100	1562	8240	9470	6252	5388	1798	4410	9194	11026	0	3028	1846	0	3664	498	4462	4692	5868	6272	16770	1712	9040	12224	2856	4366	3610	12780	4570	8978	5730	14316	11788	14200
331.21	2318	4334	3106	3708	10154	3444	8418	9854	19834	14752	2864	2250	5386	4630	2572	5322	2326	10024	10548	13542	20938	1572	12206	20576	6830	716	6050	2576	520	5228	344	0	1286	4244	6878	13132	2034	5678	3194	13860	9270	8366	8968	3328	15880	2094	10928	18076	13054
671.329	6600	17558	9930	11754	32764	6758	40198	29012	52490	44400	12492	4844	21914	4792	6814	19240	12218	24492	42908	12102	19728	4488	36652	107910	24916	1186	17436	6924	756	12850	436	6392	7776	8738	13344	32030	7388	16980	10158	57788	22262	23066	23452	13068	27452	22834	26090	18286	27102
882.481	8434	7182	9956	8980	4218	4460	15270	18884	17736	15570	3050	2558	7746	1348	3654	0	5712	7550	15420	2858	4064	1106	6724	11720	7700	4304	3784	4568	182	11076	0	0	3846	4104	5312	0	5126	18848	5414	77242	21706	8222	10786	8242	9462	13162	10332	17036	14114
705.319	3818	6818	2568	3164	5156	10718	33064	65442	54290	26944	1474	6460	7388	9036	2250	13954	934	21264	28672	21992	17232	1898	8348	25988	17384	0	454	338	0	678	0	588	1124	1708	924	3848	604	530	458	0	562	902	7794	828	1106	880	2262	4224	4972
268.081	8416	7378	10634	5950	7348	20250	28482	17820	7848	23444	14154	13650	12300	12452	5016	15384	22110	9986	14588	28226	32928	34642	35792	35836	32564	2768	10636	12126	1730	9930	38246	37002	45984	37372	11780	16638	15438	13696	19474	18866	28210	31082	36260	49076	35766	74844	36234	31280	25016
379.176	1056	3202	1946	1724	3890	4910	6442	21402	19362	14882	1968	1826	3060	4902	1582	4898	2282	7582	9388	13980	10890	1918	7320	12736	3598	878	3844	1832	544	3896	1232	2086	3890	6388	9262	23718	2602	9664	7498	11414	7096	6146	23134	4300	14418	4650	10676	12674	26252
152.034	7052	7948	10604	5268	6420	15182	24552	13486	7058	19740	11280	11366	10202	8382	3572	13164	18366	8764	13000	24890	29702	25712	28866	30086	23460	2352	8542	10446	1248	8348	32972	31498	38456	30206	10148	12486	12928	11078	15612	15432	19782	25234	26070	35734	28472	61290	30680	26190	20176
287.184	2406	6520	4038	5120	12268	8038	14916	19290	30276	22042	4924	3010	8700	8204	3268	9772	4750	13214	15186	0	25366	2270	14490	30354	11450	1684	9224	4900	812	7812	1220	3526	7540	10642	14090	28468	4674	13794	10038	19814	21918	18768	35060	8834	19064	5740	20030	24454	19820
854.378	0	1292	0	0	1352	7250	5548	15966	11398	10236	796	0	2356	0	1082	1112	0	3458	3160	0	0	0	4044	15508	868	0	1728	874	268	2092	0	13104	12754	8790	10914	39654	3400	20308	22040	13494	21040	11590	33896	11358	26766	11972	45232	34626	70984
310.117	10494	25264	13486	9038	14792	14830	9014	12064	9066	16352	27954	5000	10142	10344	7284	9618	4976	31286	10126	14990	13782	23658	17050	18276	9954	9330	12380	13758	7786	12104	31664	26666	33094	13188	13790	9716	11362	13786	17392	16178	22346	28112	63596	13850	18914	12844	18006	15076	11994
315.215	4780	10284	5768	5512	20054	10412	22128	39948	59014	35652	9038	4220	14024	10692	5252	12866	4646	23216	26060	34118	48204	2548	20776	58004	16240	1452	8902	5344	816	10096	762	2006	3708	6842	18356	22654	4526	11756	7256	16524	17692	13968	26586	5638	16046	4966	15972	24658	21478
531.137	946	2966	1170	1234	6418	924	7058	6484	6582	5638	2490	1448	1284	3088	262	2944	2798	2982	3828	11066	1624	2134	2766	7068	2208	290	8438	3518	450	5066	4690	3368	4982	4346	8680	10254	850	4806	10778	3768	9564	9404	9020	10498	10594	3034	5550	5784	13614
460.218	0	3966	2466	2558	5978	13832	12306	22438	0	0	3704	2300	6894	3308	2870	6140	2782	0	0	12444	0	0	8582	0	0	950	5198	3718	0	6066	634	8914	11058	11108	16620	37570	4302	28974	22130	6562	0	9062	33876	12426	26034	16830	39038	26316	37906
381.155	4886	11652	6928	8864	19682	10130	21988	18092	34426	25410	8520	8036	19116	12258	8096	16332	8392	17586	25414	29326	23564	4498	15398	30776	17716	2150	7688	8548	954	8738	728	11488	11014	8878	11204	18566	7408	15534	14612	12114	6612	12208	19298	8436	7590	13490	7770	14746	5138
377.195	20434	19342	8508	15414	22986	40174	59640	208632	214444	89384	9106	17510	18678	47658	5864	45088	6038	83760	85932	93560	80564	5516	22564	89288	42138	11874	47260	15442	2794	29530	1398	2700	6924	19884	32966	42308	6908	22278	11402	74618	43294	35408	70282	32424	85846	6454	54338	96486	97454
393.191	1318	3548	1958	2722	4966	4296	8056	9698	16970	11788	2878	4310	6024	7026	2268	8824	2980	9836	13470	16216	18540	2774	9544	15660	6418	1020	3040	2092	458	2528	776	2990	3094	4144	5754	2000	3288	5228	2536	6656	4800	8714	10552	3342	4692	3926	4396	7222	7058
238.142	20372	0	0	10016	0	0	7216	0	19258	0	8552	0	12328	5376	15694	9426	10038	12026	9350	12634	6070	20856	0	2716	52930	7434	10688	31808	5342	15882	6448	46944	11348	8758	3590	29890	2314	14396	5292	1512	0	12340	6164	2094	3518	0	4900	10198	14868
998.469	3414	8820	4906	3858	7528	0	7600	6406	11060	12176	0	2922	4182	2928	1962	13708	3818	9684	17806	10064	5964	1962	16724	23952	5240	1530	2400	470	0	5738	0	3378	2676	3898	0	14350	2724	5082	6562	26178	14754	3948	5238	3462	5690	898	3864	5510	5244
904.401	3414	5012	4766	4098	9740	3886	14428	8690	11222	14336	3002	2328	6376	1092	4600	8048	5250	6158	11706	0	0	1348	22748	23902	7922	4480	12488	6980	410	11102	0	3510	5688	7900	10838	8654	8722	11084	11486	18320	17024	8876	9888	7616	11952	8792	8038	8106	8194
564.16	1244	1358	1152	1018	2560	928	5294	3530	790	4112	5512	944	1492	300	678	2072	3426	1296	2238	4426	2386	1918	2092	4736	3838	150	7306	2296	456	7430	2062	598	6070	4368	6136	22844	442	9024	8272	932	24566	9300	7148	9278	14640	744	9098	2924	18566
145.053	2554	3964	3634	3140	4880	6582	7370	6428	7640	7438	5278	3212	5280	4090	3466	5196	2562	5328	5810	7478	7828	2862	6994	7772	5642	1470	3198	3458	968	3254	2740	5212	5486	4092	4006	4908	4066	3938	3922	4036	5870	6704	8234	6040	5690	7300	5420	5186	4908
158.085	2964	4436	3254	3140	4530	5664	6518	5258	7616	6476	5218	2548	5984	4872	2750	4190	2584	5350	5864	6818	6216	2322	6850	7630	0	1412	3672	3788	636	3170	3144	5278	6412	3564	3170	5132	3546	3848	4080	4826	5148	6186	7728	5724	5566	7694	5640	6042	5734
187.064	200676	296284	233736	221954	366682	434188	521386	404670	516360	471932	351848	200302	381948	294816	202146	335508	166932	357702	377840	468582	473882	175014	478500	551162	388142	94744	239630	240642	53856	223996	197138	399368	373360	266856	222606	343646	240206	304268	271324	309982	406594	425430	496320	396650	394650	480462	364240	371094	372420
204.091	289286	417812	320410	306422	494958	622776	693840	574156	694912	624180	514058	288100	544506	423534	298254	465420	239638	506734	522002	668440	686802	288388	662856	783162	535974	127830	328870	302020	81078	283484	280912	541768	516130	360578	313982	493618	326116	437564	397228	432872	579870	603908	744682	567958	569544	686610	541862	555002	528628
408.18	46470	64852	55210	47842	69836	121410	127032	109450	109118	117190	100380	44176	97062	63562	44024	70812	33178	77870	84182	85520	97188	47342	117784	120470	98420	8662	44332	45722	4354	38138	52490	99118	99648	57760	48332	92354	51102	72276	67442	65678	106786	96794	130274	108136	102252	120994	99180	93906	93538
865.43	3012	5400	1502	1658	6160	3724	31514	18612	31684	22598	882	618	2508	348	1456	6156	3768	10684	16166	2774	2152	394	5660	41044	5902	1390	4524	1780	0	6662	104	414	3254	4180	10942	22864	4802	15034	6482	63270	21826	18932	14850	6470	20470	10112	25346	19204	15282
156.09	1142	3100	1288	1310	6216	2504	7002	7274	15738	8014	1818	1040	2688	1884	1278	3946	1328	4576	7534	5494	5198	1020	4128	14216	2890	1102	2530	1406	406	3504	518	2658	3554	3114	5892	8394	2294	6736	3786	8498	9224	10536	11992	4036	7916	3672	7660	9280	7850
606.301	1864	4504	1212	1740	4904	3236	5708	22552	13840	9752	862	932	1256	2356	1290	4962	600	16058	10612	24010	6972	344	2556	10678	4206	3652	8766	2500	356	7170	522	1278	2240	5052	24542	21290	3076	5546	7626	10718	5440	10076	8340	7516	28074	2476	31000	94738	59556
264.147	29026	84572	54554	59910	155228	0	63298	43998	289472	116380	57950	76758	117960	241760	41022	166690	49504	97524	207698	462324	445706	15326	135696	325190	105408	4000	16962	20386	2084	27938	390	6966	12316	7696	24452	23466	7790	14600	11248	0	8460	12442	17546	11180	12158	0	12080	46440	19490
365.16	3660	10358	4594	5228	16932	6576	11862	9384	16620	12792	4636	4244	11862	9736	4664	12274	4350	14508	18052	19274	16858	1984	5352	15506	7536	2472	5248	4798	0	7086	0	2918	5246	4982	8482	6912	3232	14274	10144	6612	6580	5830	9358	5062	8932	5248	8700	8362	10702
291.122	18216	42224	27528	23782	46974	15636	32202	24494	62102	50154	37316	44034	54210	61006	29904	58730	30150	53884	56708	68158	123324	18460	67042	71460	52090	1266	6952	11486	1424	8122	658	5686	9976	2696	7310	15066	4548	5316	8138	3742	2150	2850	3844	4192	6426	17314	2900	16140	4476
331.21	9218	17006	10510	10604	39084	8544	23046	26580	48284	25440	5514	3152	10470	8576	3452	15658	6800	25672	27448	35186	32606	2136	18602	41976	13604	2474	11570	5152	0	12170	496	2488	3538	5774	14904	17182	5046	12460	5952	15556	15726	12016	17684	5770	17182	6190	17530	17816	17660
297.09	934	328	1784	1744	3328	496	522	612	854	0	1580	1002	502	1680	412	416	782	624	1236	0	1564	376	0	1988	416	1184	5328	3304	2084	7160	928	1746	1236	1746	3252	3086	1500	1642	3406	448	1208	1314	2238	1094	1210	916	558	606	2430
344.204	10074	14670	7032	5224	8748	10142	27280	23370	32588	25036	6624	4602	15760	15720	6956	21048	9262	22536	24864	33048	17940	5594	12504	27254	10674	3474	11308	7666	1046	8364	1740	7102	15312	12158	11720	11158	7590	11344	8014	16286	30698	11644	21902	15896	29988	20226	18162	15356	17630
151.05	8892	16272	10588	7714	12520	29078	22324	22282	25120	53220	12454	20928	33338	45924	24946	39096	34474	44660	55986	25180	59088	13940	44206	38240	10650	5030	5602	3192	3716	5214	11594	7134	9260	10830	5140	16394	12664	9110	6526	13204	10328	11590	27788	7032	14254	19812	15352	16332	13656
363.058	15916	33746	18614	14396	25344	57464	51220	45922	50644	115806	26606	42930	71246	101430	51324	86652	72980	99218	118276	55824	131590	27532	98010	84392	23416	7078	8396	5434	4614	7976	13486	14200	17280	21350	9588	37262	24184	17302	11954	25100	19238	25042	59178	11878	24392	39532	30126	32684	29892
612.147	1486	1546	1282	1964	2476	1230	1878	1520	2338	1806	1422	1266	1416	1194	1108	898	1140	882	1092	2018	928	1222	824	1336	1154	2018	1866	2342	2428	2612	8374	7144	4752	3060	3560	10206	2690	7902	0	4082	7176	4206	3214	4958	6210	3658	5772	7416	8872
460.251	1222	1492	1158	0	3558	8724	7652	14478	17904	8794	0	1798	3256	1688	1558	3872	1602	4330	5912	8562	10190	0	5098	12268	3290	984	3598	2812	0	3922	0	6778	7382	7182	8718	15204	3166	14432	8694	6006	4380	7294	15688	5728	10126	6676	8976	6610	12582
518.225	1386	4350	1874	1606	4034	13062	9934	12260	16574	13102	4308	2056	7726	2714	3234	7208	2432	10186	9450	12768	6866	2244	5152	10622	4878	892	2930	2780	0	3506	842	9242	8596	7720	10264	9036	4184	9742	11262	6712	8854	4642	11664	6916	10072	8450	11232	7508	10734
801.314	0	0	0	0	0	2224	2070	8572	6104	4056	0	0	618	0	0	0	0	1578	1750	3212	1458	0	998	4582	0	0	708	0	0	932	0	8858	7758	8956	9336	28796	1396	12556	13082	11622	12248	5320	30002	8162	17880	5516	26176	25492	50708
662.34	1706	0	2582	3088	4790	4296	4162	7320	11916	10704	1262	0	3786	2298	1462	2768	666	3416	4502	0	3090	0	3690	7196	3256	0	2320	2164	0	6678	574	5246	4706	10572	8084	9152	2516	17176	11664	674	1634	1814	0	2858	5858	0	6766	9044	8174
719.334	398	2014	1050	894	2106	6600	20310	42216	274764	12338	870	292	3366	1628	840	35064	2174	58500	43042	123214	20074	680	1786	118040	3284	2292	14604	5954	848	12238	2596	7046	19516	16752	13376	40106	5288	16608	4368	93420	21888	24876	48296	22388	41624	7018	37578	38236	62194
261.112	45328	93010	60672	51626	87168	107996	125566	64690	116990	138940	130982	77844	152420	109792	79760	122704	71272	122924	121688	127528	188948	65254	159258	172906	129956	6820	52790	47406	8634	45884	0	82384	92650	28412	27080	59798	45942	43386	41992	17448	17544	52658	93758	75172	32730	146550	26356	53528	17438
474.235	2260	3570	2814	3198	5204	42072	27804	61394	14800	39394	10782	3282	8398	4434	10212	7050	4366	5908	10398	9206	9574	2806	9370	10250	8758	1026	7488	5764	632	4368	1038	4036	28728	24386	6440	9754	4242	7934	4256	9150	7336	8052	13080	5686	7174	29434	9666	8744	11770
673.366	562	1180	1830	1974	3098	14562	0	48270	0	11716	3336	946	4768	2076	1990	4796	984	3994	4532	7458	0	254	5240	0	2760	1862	0	2640	188	4904	350	11102	9676	0	11030	52212	2534	23584	11538	1324	3058	7914	34268	11572	41026	20078	38378	29554	84224
295.129	3722	5116	3590	2332	0	11364	19772	21632	27842	18808	5252	3380	8382	7868	3828	8336	2422	10486	9572	25012	7478	3810	12628	14354	13098	0	1702	2818	0	1216	3600	4636	6596	4700	3878	5288	1864	4902	5498	3506	9042	5128	18090	5476	9850	4776	11042	17588	10336
275.127	25986	86506	47184	40012	98796	21688	52836	45664	152638	102546	52972	73108	116188	100938	46358	105370	47270	99396	126690	140644	303006	13960	116060	155760	91242	1130	12820	14774	1216	14464	622	5876	18904	5104	14496	31820	5014	9254	11810	0	2954	4220	11450	5838	9358	27746	3314	38376	8680
716.371	3496	4814	2568	3444	2850	0	0	1382	0	0	2252	0	0	3132	0	0	2472	0	5760	0	0	0	0	4180	2842	191038	237366	86742	6828	118718	4736	26074	86532	59402	506896	123058	95482	108034	60614	191692	277394	250094	234690	225904	382958	137608	404718	255700	204352
847.48	16298	12056	19118	11692	63050	11516	15246	10772	0	11834	9086	6780	11064	2918	9648	11178	4548	13918	9062	0	9562	5706	16174	17300	17508	30530	66146	38708	2650	38518	186	6780	18488	29344	161082	48932	66462	49254	81252	12170	52234	46726	9574	19862	272828	55182	300346	139288	59944
653.291	2486	10980	3040	3256	15716	4068	34442	26510	55042	35208	1972	1312	5648	3688	0	17610	3556	24714	36140	32974	12238	0	5442	54328	7276	3192	7164	3628	0	6236	0	3606	6396	8118	17750	26576	7364	16730	5208	50732	34640	13384	20328	8794	26900	10876	29938	23596	24106
516.287	2842	9556	4728	4212	13606	0	11726	22528	29594	17702	0	0	8282	4238	4198	8142	2608	10186	12244	19158	14182	0	8554	23226	6690	1812	6652	6682	0	12966	0	12150	6428	0	5054	15070	7374	12942	5598	15738	11016	48776	69146	20260	8432	16800	7784	8090	12240
384.236	4506	13808	8284	8456	20524	16144	27340	13428	32918	25250	22584	8624	32090	14680	15118	18838	8848	20670	21048	26962	47132	4528	17958	33534	20670	4526	13006	20382	794	19454	944	6100	0	3858	10476	8898	6694	7520	4156	10514	7390	10400	10268	6164	6482	8528	6230	7266	5964
506.206	0	0	0	0	1298	6942	6540	22582	7798	9746	0	0	1846	0	1442	0	0	2310	0	0	0	0	0	3814	1242	0	2738	0	0	4140	0	5258	7176	5758	7446	33046	0	14288	11028	1756	4320	4732	21982	0	19724	6260	28014	18460	35648
573.123	1956	3692	2740	2810	7050	4270	12216	5308	11620	8462	6794	2776	5382	6312	3986	3854	3470	5208	5790	11734	3604	3286	4748	7980	5502	4924	3566	4910	3528	5574	15900	17708	11246	7102	5806	25588	8178	13374	6890	6132	16118	9698	9262	13962	8804	13802	14638	17402	17526
487.722	0	0	0	0	0	13846	0	36194	17734	46638	10392	0	29404	6054	0	0	0	0	0	20878	15330	6604	44180	0	20568	0	20704	0	1628	0	782	9526	11496	4462	29228	45134	0	33342	25052	53434	67454	23900	34946	22834	45464	28082	25780	15258	51418
569.317	2824	4706	2814	4128	12094	3400	52666	5940	34602	5456	0	0	0	916	0	6174	3862	3386	6664	8074	1950	0	6314	23290	2994	4604	2566	4952	0	20946	0	5100	9722	7098	10124	5650	3874	15496	2838	40836	12196	38014	34106	15664	16214	19466	5048	6818	6000
870.482	4048	11754	6558	5858	12518	9888	20706	18810	29208	24506	5880	0	11440	0	3994	8196	4814	12548	16040	4204	8390	2240	9056	32922	10644	1702	7066	5656	622	6186	1206	6894	9838	10544	13128	19602	8340	14194	7014	23606	22970	10458	14112	9558	9598	9594	14110	10138	7482
332.15	6626	15474	8952	10062	17256	8280	19684	11974	0	31356	15298	15582	21226	25548	7994	30444	14672	24010	34364	36826	59584	5166	32882	53014	22900	2224	5782	5264	942	7350	674	3950	7102	3528	5988	6146	3558	9996	4476	4020	4796	6920	12576	7146	5756	12816	4678	8828	5514
1244.7	0	1512	0	1528	3520	6832	2424	2436	3944	4530	964	862	3834	564	726	2866	0	2574	4582	458	1176	1216	2268	2206	1646	519522	784470	408686	37188	308322	17102	66880	268350	187206	865364	227892	562630	238646	342586	91706	72010	126088	19610	102844	709236	135974	692460	431452	250700
1237.6	106168	96438	187146	157074	389968	51590	109120	14246	3144	57808	41166	67180	125534	36494	39026	64180	106212	51004	94362	13160	21420	61418	126916	27054	106850	89746	122054	140162	16494	94024	6254	57924	43882	26592	24356	1890	85226	20734	35438	924	1340	34596	4662	20446	19482	52474	6474	3772	3634
400.227	7588	14516	10846	11516	7414	9840	23198	8976	21056	15672	13304	10150	22422	11022	8194	17328	8158	13516	18516	24856	19432	3964	18312	27352	13744	6958	10372	23036	1884	4994	1044	6598	5878	4458	8462	7542	4926	6158	3612	6546	6122	10868	9492	11258	6554	6160	4844	5748	5002
726.426	23530	38590	18110	23902	30264	18744	110894	15674	15142	76468	29528	38556	26614	42574	5756	69082	23072	94172	120280	24068	71316	7896	42104	66006	32380	4978	9536	14490	878	7404	1656	13236	27626	7750	19148	3696	8322	9490	19762	3096	23980	11484	10600	11830	21044	27976	28228	21930	8522
294.159	18734	60796	27614	39178	120838	20912	80784	46896	346530	148460	19746	26768	40580	128916	13848	152240	47908	77284	273710	388122	336718	8690	136322	445132	60388	7914	33658	21696	3064	57484	2016	12544	25908	23692	46384	34496	14194	33860	16846	46154	26084	56342	89534	23208	28836	31402	33654	67068	33154
788.407	3418	6660	2274	6424	13758	10402	14764	14676	23116	16098	9152	3356	13440	5660	6648	8542	3170	9974	15142	7824	13160	2240	14534	25510	5394	0	18520	9502	0	3340	434	29466	14420	22680	33638	14326	13140	20088	9014	6616	23596	9906	13868	11076	12956	16218	15606	16156	10664
305.139	11242	32106	15798	16560	32490	13366	26368	19434	64416	47868	26606	32786	45850	50868	17824	53722	29166	42908	58498	61828	110872	12398	62112	69206	43180	1432	5488	6832	966	6158	908	10872	14504	5638	7210	16388	8074	8012	0	4268	2828	3972	11854	7300	7098	28742	3786	16620	5196
581.14	1212	2526	1510	1434	3244	818	4982	3274	2794	4908	4064	1812	2910	1566	1292	5564	3794	2954	5174	11452	4748	2764	2596	7170	3388	0	6676	5124	0	3704	1430	0	2834	2290	10292	17710	0	6918	7582	0	11586	3382	1718	3816	8130	1184	6584	4924	15468
676.116	216	6390	2478	2942	0	3524	9692	4982	11418	12452	4810	3776	0	11160	4466	5212	3710	6614	8582	12038	6012	3326	5390	9262	5160	1254	1896	1302	1258	2104	6076	6026	5608	6004	1882	9406	4170	5084	2280	3010	4188	12828	17312	6000	4294	13168	3072	5190	3170
458.272	0	0	0	0	0	16154	12822	46712	42258	29630	0	0	6378	2144	0	6970	0	6512	10764	11612	6744	0	6218	22044	4572	0	2228	0	776	0	0	7634	8970	8122	8192	30494	6762	15918	14448	12836	5014	6878	24684	8678	16960	11902	16984	19986	36828
702.354	1088	8072	2284	2304	3898	5668	7964	18784	46262	12638	1836	1010	3658	4216	1442	11660	1214	8842	13632	23606	5926	558	3974	15434	2128	1026	4922	2200	0	9372	0	4304	6034	16704	12616	27134	2592	41224	12288	2806	5364	3802	23164	8126	19538	12230	18812	12258	28372
1028.52	1010	0	1168	2464	2344	2914	3120	1650	3316	4042	4826	2036	4434	946	3004	0	1720	3032	0	2466	3558	1056	1948	3032	0	12996	290828	55304	8472	286096	5562	25888	93200	116838	305370	519246	41928	209366	155684	637416	348960	316206	511028	393528	705362	108938	885328	1308736	889780
502.267	2974	6112	3938	2368	6916	5060	8708	7756	6956	8142	1264	4132	6740	4324	3100	5424	3780	7534	9278	8306	11458	0	11740	14426	5152	4116	13486	10832	1428	17482	534	6812	5478	8190	12532	13272	11932	12804	4376	52844	10538	9462	9216	8952	14764	13104	12862	11484	19084
794.464	11042	31326	33592	19942	114110	26512	35942	63330	41168	92960	11428	5012	20712	0	20240	24544	26006	35486	29922	11924	20692	4274	96324	158788	28658	17462	36848	22492	1722	43148	1582	13164	15422	28546	91410	142602	29256	99506	53818	187698	159098	77376	113052	56872	114144	64304	105594	57788	137358
402.213	14522	15022	16756	13940	6168	15460	9868	9952	13450	34240	9744	20966	27806	21326	14482	36808	8622	17802	32972	17304	38122	11222	36366	10002	52912	5668	9988	0	1348	18540	2144	17058	20468	24110	8682	19336	15432	0	8818	7916	20630	0	23084	0	22962	0	13576	31060	15440
982.474	3104	13974	2912	3764	8088	16250	7646	73534	44932	33408	3472	1764	7188	0	2910	13322	3644	11130	16272	9086	3908	1946	5662	25744	5618	3672	2900	3154	0	8342	1390	6422	6210	9484	12144	10188	3068	31416	15354	2882	5870	9986	22330	7292	13014	8224	4830	5766	28322
1253.68	8946	8588	1196	0	22412	7302	3978	70834	5448	17394	8284	2446	1792	0	2430	9184	0	5316	15552	0	924	2794	12298	17170	7266	6918	2188	2258	414	23318	742	6652	35456	3998	6444	22386	5102	18530	52496	97584	421564	116096	79994	94338	328636	15642	2314	78712	144492
822.324	3842	8714	5490	5838	14070	18002	23798	15106	16522	31876	20874	9138	18182	0	8094	18138	11282	20030	21010	0	6434	6204	19588	25034	15332	2758	10188	10508	762	7620	2888	13988	16558	13112	17046	33212	11956	21502	20066	14310	47150	11462	14724	9602	20904	18026	24910	11230	12816
643.373	3944	0	3442	5198	19532	7672	0	0	16830	15308	2862	1962	0	3148	1586	0	6278	0	20214	5392	7230	642	0	35418	4662	7608	13006	8322	0	14588	314	2884	4922	4226	22206	14020	9068	14694	7920	29878	19836	20524	20440	10750	25450	17204	20340	11116	18184
393.157	1124	0	2598	0	0	3310	1916	0	0	0	0	1630	0	0	1512	0	3624	0	0	0	0	14396	0	0	0	159736	299868	47258	173932	50646	52622	35584	22804	58664	27132	9732	51018	36072	11824	48744	42960	72582	9400	34342	32230	65108	18438	29130	32634
972.557	54122	73892	95562	112064	187052	78906	63790	7964	0	35114	58544	27312	60116	12362	48902	16718	36834	9696	14136	3774	7598	35876	36178	11266	40134	49926	44492	209838	6134	62942	4404	174000	87532	25184	5068	1566	50600	39110	5580	2024	3628	128020	42842	98838	3714	199584	3416	1678	2138
1056.6	1766	2476	1684	1314	0	1208	0	2180	0	0	1918	924	0	0	0	0	0	2720	0	0	0	0	0	0	0	0	63782	12162	1238	44142	1448	19046	53440	55660	201974	28198	42236	45138	56878	15444	13236	14148	13588	28524	111408	25426	81066	103216	60994
760.324	0	0	0	0	0	0	0	0	0	0	0	0	0	0	0	0	0	0	0	0	0	0	0	0	0	9118	79060	16808	2716	55890	2794	8470	14360	42254	105320	104070	21482	49296	13852	207022	177214	141950	159578	129926	204304	31350	173690	312568	250696
939.436	0	23126	11746	10766	41794	12676	29170	21084	43018	31062	11232	9032	26780	7110	9694	26084	11410	33622	37946	13552	10396	1864	29872	97300	10544	0	15812	0	1566	9776	1860	3660	4918	0	23246	20768	20334	15032	10668	33346	34928	0	0	0	80860	19204	26752	15368	23706
489.276	3198	7970	6610	6042	15952	4600	16940	14278	24626	19952	0	0	5940	0	3142	8954	8172	8846	11240	20030	7060	1190	13592	30654	7054	7594	19500	6952	1028	26380	1140	7304	10160	10460	37016	35210	11292	24332	11656	73658	37086	26510	26804	19350	85094	25364	81992	37470	30194
301.198	6846	16852	10620	11342	37460	14872	10216	38084	56770	41976	6498	4526	14886	18174	4648	18352	8422	31400	34592	40776	50842	2602	19840	63806	13790	3020	18190	9106	1486	15322	0	3094	4478	11406	29746	37452	6402	22012	9914	31092	11468	20964	29178	7684	29588	6254	27772	35372	43950
729.404	1348	0	1314	1342	0	2748	0	1448	3716	4140	0	1130	0	3190	1288	3510	0	3234	3834	5784	3826	538	2198	2876	1586	93866	52342	26328	1468	188314	272	3846	19144	32304	160248	253668	65878	128414	65146	261104	39144	41778	47076	71868	289826	53658	413768	975854	699768
349.167	4488	9038	5928	6552	15868	7816	23806	16800	26298	17292	9086	4452	14284	7022	6594	10992	4722	10910	15166	14506	18522	2308	11266	24068	12706	2652	8066	5836	874	10150	880	7640	7896	6948	8968	12006	6294	8082	4070	9700	5672	14886	15104	10964	8448	10654	9772	12124	8202
820.381	0	376	0	0	978	1094	1618	436	974	1370	656	0	1076	768	522	1058	0	1140	1348	0	1232	0	770	782	1482	25334	30318	918	16092	62114	56860	27320	21076	45320	125966	1312	13628	32978	21556	53010	113722	50104	127792	51238	77692	36568	2626	169236	227046
1315.73	894	940	0	0	0	846	0	0	0	0	0	1022	522	0	1258	0	0	0	0	0	0	1750	4074	0	0	36626	366064	67734	14028	93838	13470	33456	99044	140370	212192	16372	223042	44890	90966	9396	10520	19228	4312	31058	98374	34612	88540	57014	22572
262.132	6864	12704	11208	0	10712	13038	13536	19232	34156	14162	13734	10496	24316	26132	6670	15392	0	19066	19774	37392	54148	4386	9614	35908	15944	4078	12650	16742	2656	25842	2574	9778	10706	7884	14332	26014	6410	9548	9386	15638	12608	0	29446	11890	17598	10758	13392	31202	32414
573.328	405158	349206	191212	340488	745952	282882	411806	289354	261802	217716	106562	157056	155048	62712	60916	230204	91550	413016	501230	79692	63040	70138	105372	297698	198976	309538	193948	159598	6946	311434	778	36976	103216	103296	527788	264604	140284	220530	106964	122378	81152	101630	87266	107596	470430	154744	344676	413692	595264
184.122	26818	22884	13786	20988	47602	17632	28738	21236	18016	13106	6824	10104	9944	6156	3986	14978	5524	27228	30758	12700	8454	3852	7592	20154	13294	19720	11544	9196	490	16846	0	2666	7494	6964	32388	15654	9526	15084	6996	9276	5034	7810	7826	7354	29046	10554	23308	28118	34202
383.108	29112	39538	34290	31638	37100	13108	12744	15700	11646	16720	29858	18944	24666	22550	12784	27682	22114	32040	26026	29282	15532	40826	49516	63158	29872	39020	67642	91832	43702	51626	23376	23884	18540	21030	29062	31864	15196	17202	27190	14640	18006	43788	49334	40300	14988	24966	11218	7766	43900
391.181	3816	5710	5072	4862	11666	3790	10042	18544	17012	12808	4522	3654	9918	4402	4926	5016	4144	10616	11980	7422	11174	2972	8390	16352	8234	0	7784	0	760	6466	1308	3828	11238	17280	19800	76774	4224	5088	15540	5314	9740	19672	55042	3826	31962	4876	29844	31348	73188
1099.55	624	778	714	774	0	994	1868	922	1760	682	1850	912	1306	1384	774	2088	1104	1104	1796	952	1508	456	1314	1728	1330	23582	86160	34890	4808	88776	6412	5452	12168	23276	59918	37344	24978	29174	18448	91186	31448	44994	51154	26654	122090	21608	87142	139836	79672
519.342	940	3502	980	1048	48604	1740	33636	37078	26296	0	924	0	2526	0	1416	3036	3120	0	7506	7796	0	2178	13838	277086	2996	0	478	0	0	1080	0	0	2996	1850	1710	189606	1242	2952	1504	80682	72532	39884	290150	37472	108642	4048	133510	52678	74650
1104.57	224202	259512	103716	160690	315810	340462	444886	423910	602044	527520	52442	91758	96756	26236	46474	243800	87506	219182	462892	35654	52734	63944	242278	368958	305026	4098	7638	2924	1904	2050	850	2976	0	3048	0	0	1554	2200	0	3298	0	0	0	0	10038	0	0	2152	0
923.438	2640	12234	5876	3556	11218	13160	9260	28520	26538	27172	2196	3386	9224	2648	4066	12268	3752	11030	14930	0	3498	762	23122	44600	3330	2182	4122	0	0	1436	940	1422	2378	4828	6356	9418	4896	13648	9570	15798	8024	2048	1792	3236	8614	0	5100	10318	10864
630.338	5900	9782	0	0	0	0	12504	23658	16632	30080	5224	8276	9358	10600	4878	14578	7950	0	18156	15976	14322	5614	42496	49494	10974	3366	5368	5378	816	11442	0	11404	11056	10188	0	22140	0	30968	37536	20584	28018	0	22396	12954	20094	10626	10958	17900	28232
620.353	3552	7094	13604	6520	23992	11104	33592	6530	0	33884	13764	4548	28894	0	11852	11324	26680	10472	17798	0	6742	2840	62052	36770	18232	11240	32896	19422	730	36270	846	8018	5394	6910	13984	4834	11508	9958	5746	7416	11782	20418	10486	11236	17928	9244	17004	6502	10552
228.112	2262	5156	3486	3192	8712	4058	15382	16538	28940	25678	3968	5562	14928	12094	6094	12468	5828	14690	20632	28484	20938	3178	14316	29780	10800	1276	3716	3754	544	4442	764	0	11528	9576	12226	28250	6606	12922	11272	20094	6834	8386	19710	6676	10056	8360	13846	23956	9826
341.23	6150	11562	5032	5044	13196	7784	21208	19060	47764	32486	5162	6090	9946	65180	2474	28026	5284	37946	37838	41562	60944	2430	14670	59142	8838	2510	10956	7526	1136	6720	0	0	3338	10478	22180	42066	4684	13156	5768	24562	12800	13042	26882	6238	24708	2322	21048	34420	34052
707.354	15412	36446	9356	10610	30282	12488	27648	42960	65770	17276	0	3502	0	13728	2726	30734	0	36840	31352	69034	12512	1802	9558	23398	11714	24968	33330	8952	2064	33086	714	0	4854	11008	97022	35710	16268	19630	7528	46452	13618	26194	18156	27644	80066	7684	71058	107724	73160
260.084	1440	1838	2760	1844	5832	4848	11280	8826	19422	9058	4252	3856	5130	3924	1620	8498	2596	7790	11332	8186	7364	2846	3322	11738	7224	1352	2854	828	0	2822	2346	6462	6420	7996	6888	12748	1308	7804	6878	6588	8912	6596	14430	7990	7534	4988	7640	9154	11576
333.134	18618	40778	26300	25722	32594	21210	54378	49172	75736	68042	34900	50990	70306	48414	36468	67316	38884	60878	68794	48178	80058	22046	73048	83332	64340	2016	5524	9568	1470	7376	1298	11554	15284	6944	7732	19576	8000	11198	14016	7804	3064	6048	0	15372	11382	28262	10800	19860	0
861.439	477566	387850	257944	324162	959834	283460	440676	288030	277744	191616	101758	125626	109656	28474	82160	299108	102616	329730	409936	32280	40750	72622	131530	223884	187142	2718	0	3360	536	0	1000	3030	4672	3156	0	2102	2542	3066	15508	3350	6802	2936	0	2074	12126	0	3316	4344	2452
877.217	3136	3524	4062	2388	3554	2162	17446	9294	3030	13684	8810	3972	3744	1732	1474	6266	14266	3370	7382	16380	6952	8764	5940	17038	9090	0	4696	3178	0	3012	7828	4784	6488	7866	0	15496	0	6260	5832	2440	10212	8316	5844	7658	12120	7082	9614	4498	15400
1509.78	2810	14288	5636	7290	25736	31378	18066	33248	34064	48452	9458	2084	12662	804	5238	13630	3232	11644	28606	0	0	3426	20126	32936	17624	0	0	0	0	0	0	0	0	0	0	0	0	0	0	0	0	0	0	0	1690	0	0	0	0
639.432	18564	67484	22394	28566	97510	18826	208584	46800	14458	113146	16042	5394	30736	5750	12430	49342	72814	81260	80504	8836	25864	5304	96552	119650	41258	11396	38472	27474	1894	38590	1810	17408	50574	31186	180478	13722	31266	44102	30706	39540	71064	99896	78526	39778	107202	53858	114232	70794	33942
617.292	1772	4262	2316	2192	0	28286	14042	66634	32388	27912	4712	2502	0	0	2856	0	2000	0	7872	0	5674	1356	5896	12990	3818	0	0	0	0	2546	1416	19852	25740	0	26978	89672	3096	43164	51848	0	11084	11790	54548	16620	63268	20460	110750	68608	98166
843.397	13154	25424	22830	19816	48566	9976	18872	9216	20962	15330	16462	8832	21672	11998	16334	17558	17834	14162	17956	24190	26210	9912	46240	38800	16736	6324	63540	42938	8650	61932	7992	15822	20036	55250	160258	12626	20832	78754	21904	345884	174824	131948	156714	123296	277870	24446	204564	294238	375034
1442.69	6726	0	3216	2416	21604	1278	4356	77558	9194	13376	4568	954	2900	1088	2868	6968	2336	6964	15936	1634	1868	1290	8536	45450	4878	3450	1406	1258	0	15748	352	3786	15836	2922	4828	14436	4164	11496	49540	47752	160220	47940	46730	44144	245470	8538	4002	47676	57920
499.265	15238	10094	4280	7584	12388	13422	22008	23942	33962	27444	0	5894	15242	0	6980	15110	6292	23740	24040	29828	19094	3748	15890	38572	19388	3086	6918	6974	740	8548	1452	18520	20654	20280	21650	47462	17536	23144	9490	29434	0	26092	59790	0	17462	36906	26164	0	19770
517.24	22124	30926	13664	22168	30590	53584	108714	361962	294414	133826	7688	48682	40696	53028	16646	122444	12306	177994	179768	206804	104460	17428	48228	188588	144102	0	18342	0	0	13272	1308	0	16280	27088	15640	0	13272	22690	8532	43350	35110	17752	0	23300	55906	18796	0	0	0
375.214	2104	4454	2518	1916	5046	25470	14204	17876	19402	24638	5960	5254	6606	11664	3622	14164	14158	9506	12964	18566	8866	16014	18776	13864	6464	1648	2034	1318	680	2604	1320	0	4926	2768	2608	2256	1742	3242	1836	1184	2248	7718	5334	3528	2858	8788	3118	1972	2336
1055.56	7878	13914	5476	8662	5712	2480	4760	1514	2144	7372	2088	11294	8070	3712	1638	21550	12186	15486	37862	7338	15574	3896	8420	13514	2972	13822	20296	24278	7340	16082	1794	12730	18456	25342	36964	19224	25732	28728	5076	86554	34488	35308	43902	15352	33680	33164	31332	15490	21338
407.206	6016	15072	6916	7892	19110	12316	26134	0	54442	41336	7832	8290	14044	14558	6716	23942	6910	30018	39832	6984	36776	7178	26790	62288	19060	5256	18092	8902	1366	11596	2032	3284	9286	14924	22432	28324	9504	19874	10302	16940	22310	12354	26240	9256	29160	13942	21568	32758	32816
991.497	6976	0	10042	8874	20188	6388	0	14372	4808	21604	3256	2872	0	2900	5008	6720	4718	5920	14094	3910	3458	1136	21610	20438	3242	3142	5318	4378	310	9876	1506	13024	13608	7498	8160	8284	10542	19798	12808	6222	6382	10152	8224	0	8828	10486	5072	5392	16282
434.215	5530	11106	5564	7918	18992	10332	17232	24680	7988	19934	9646	5400	12666	5576	8110	11560	5772	15162	13488	0	8742	3076	11128	15258	18902	6454	0	0	3876	0	3296	10816	6806	12258	0	12826	0	0	40542	8118	12906	15216	14320	13914	22376	16586	15866	35340	19628
984.52	12224	12948	0	9736	7372	3694	6996	4224	5252	9308	0	41126	27486	18016	4102	23962	27230	17502	35132	15114	16364	22444	0	6932	4594	12720	16390	36484	8092	18782	0	17624	43202	32472	34740	20408	31896	35334	14424	32040	55196	14588	34036	27724	25002	40690	25842	7496	5340
367.113	4590	3182	6638	4396	4450	5338	4244	3956	2370	3170	5214	3914	3410	1660	1470	3564	10828	3326	2036	3942	2194	9216	7000	5924	1986	3944	11722	0	8802	4798	12236	16354	6740	10754	11274	8558	10090	8364	4362	6836	16354	7504	2862	4786	9926	20820	24234	37870	15164
191.063	7796	10442	8214	6016	7672	8288	4286	2182	1966	5074	9674	5730	10548	2388	7326	2702	1762	2444	2022	1786	2860	1188	2792	3026	5312	2060	5596	5814	3030	4282	2760	10790	8608	3246	3244	3680	2932	2130	3320	1196	1058	10516	4892	5332	1802	6376	1892	1550	1892
938.429	1524	0	0	0	6602	6550	10220	17676	12762	22144	0	0	0	4278	0	0	0	0	9294	0	8210	3040	10048	21810	0	0	5280	0	528	7702	0	20198	20718	22764	26100	14978	6926	25700	19190	20538	19806	33172	61288	29144	24578	19008	22584	34308	32994
359.204	10992	25988	13092	14336	38614	29654	46608	52510	84350	59108	21314	12668	30936	24032	10714	33502	12458	39170	16838	46722	58586	7672	30072	71826	24514	11958	41334	24458	2480	37460	2558	12388	24656	32142	73568	57932	19916	51110	30170	74666	37514	51606	105732	28594	53830	23882	66678	58272	82262
767.382	0	1836	1030	706	1410	1086	1448	1038	0	1670	1780	0	0	2158	0	0	888	2610	3170	0	2986	0	992	3206	2380	7546	64424	28298	7332	104828	21456	44164	85624	167496	141500	184638	67614	201110	28464	810872	395586	189508	611622	337502	482416	76366	205040	294090	569600
214.097	5094	11716	6662	7524	16722	7080	21618	23094	54386	35140	4940	11670	23652	15036	8922	20686	9788	25438	28956	37314	30608	4074	17684	40156	17892	1468	3870	4620	446	5948	0	7908	10112	10138	0	18122	7688	15780	9910	10132	4822	7632	15680	5488	5602	15190	0	14752	4812
487.262	6224	13406	7802	7354	18416	11738	28314	20878	35166	24752	12248	7434	15680	9130	8898	16026	7838	17848	19754	24152	21652	3448	18026	31734	14576	35772	124290	34046	8520	49986	17992	16842	21360	53820	49928	34794	26164	31756	15510	91026	82010	62344	69682	74170	80298	50832	68976	80024	98338
1324.75	26510	32430	15066	18716	26456	0	72362	53782	2728	52052	4702	27550	11020	5210	2148	16832	11734	22882	36170	0	2922	4162	18854	27114	10354	4204	0	32692	4922	0	3766	7926	21488	21562	26304	26306	0	23122	11792	81216	133914	32874	38462	30502	67436	14446	61898	39146	35492
843.48	1370	4064	892	0	0	3738	6634	0	0	0	3664	0	2568	0	2914	4476	2410	0	5816	0	0	0	3370	0	0	1451428	2719822	717514	63008	1687202	33190	372514	784432	1148900	6022262	1413508	1963210	1208674	1555850	863920	727428	732740	565534	1008344	3631960	1049868	3568946	3865632	3548140
247.088	2564	13892	11668	5124	2068	11930	2188	4158	0	7106	2026	0	2870	0	11230	2104	1844	1892	1990	2534	3310	1822	9018	6328	3080	792	2062	3722	756	1832	7004	11920	11100	3002	1182	5236	2696	3262	1920	6012	9664	7890	5700	8182	4564	16858	7626	4586	2358
740.369	5320	13330	6988	5842	12804	8282	12826	10280	29244	15860	7190	8190	16294	12278	5244	19384	5106	14212	21046	24640	14230	2780	17032	30618	8026	4182	4646	7328	356	7798	2096	4212	3842	4514	5356	9054	5820	6704	7272	8740	10330	3202	6930	5950	6470	10034	4700	3662	3336
611.292	1124	7476	3378	2230	3496	21726	15462	48650	22996	41356	3774	1348	13012	0	2964	0	1284	3378	0	0	0	650	10502	14688	4248	0	4220	2768	0	6682	304	19898	34588	24550	14192	67492	4176	44542	42408	3990	7252	7286	57358	18900	23742	27716	43074	38094	30792
235.072	516	0	0	468	2690	0	842	2038	0	0	0	0	870	0	344	534	0	1250	1994	0	0	0	0	0	316	0	524	998	0	0	5382	6812	2630	4982	8132	10818	14722	13074	12880	1676	1854	2448	7694	4334	2736	1824	1204	1622	1486
555.148	1356	2136	1464	1364	3318	1252	3858	3650	2182	3856	3236	1346	1526	1100	0	1674	3712	1546	2040	3666	0	2796	1396	4196	2234	0	5708	2098	0	6094	4164	1280	3382	2892	5226	12424	0	4606	7032	1250	12578	3742	3132	3872	7538	1072	5772	2902	10134
388.231	7192	24848	5830	6462	19964	10850	29356	27048	52892	61010	4778	3126	7944	8936	4730	42400	6950	59814	50834	48820	53588	2104	14378	82412	14736	5856	10302	8650	788	11126	876	4352	8228	18382	28442	34392	9308	19704	9940	75216	38132	28650	39414	15596	45248	18868	71392	53794	45864
844.196	2114	2004	1470	1354	1654	978	0	3228	1966	4640	4040	1952	1902	1978	724	2824	4046	2356	3404	5022	0	2694	2612	5524	2448	1184	5926	2388	0	3598	6728	3142	5864	6752	0	13740	2100	4998	5138	2510	8890	8548	13184	8416	8416	3718	5596	4340	11614
531.283	1814	10714	3522	4906	12380	5374	14458	28270	51144	27032	4644	2620	7498	6088	4394	12470	3526	7858	18714	23188	12032	1698	13198	32994	7772	3638	6958	0	1028	9734	1284	10238	14560	19326	11972	28414	0	33374	16546	6872	6240	19486	38206	8280	11662	12492	18684	18596	16836
294.122	38814	95980	49684	31350	41378	47892	19118	34198	24398	37078	89440	15518	30956	27998	20494	26704	12348	95830	22706	33932	26430	118488	54824	76630	25356	15268	23852	31694	17624	25110	79184	68406	107922	34806	32014	24400	23864	27310	28110	24780	29846	56364	188270	23196	34814	19734	39100	36912	26450
460.251	12110	15312	6740	7890	19994	13216	24368	19540	31244	25736	12568	7366	16430	9246	8784	16046	7062	16868	18546	23098	24308	2758	18622	30158	15188	6166	17024	13200	1212	0	0	10456	10728	11028	16564	21104	8906	14064	8722	16730	15914	18526	28384	16918	28418	13748	18850	30894	30454
402.212	6758	23500	9484	9042	24024	0	0	30386	62920	45452	0	14118	46904	9094	0	25680	13348	0	0	36504	0	5828	0	51906	0	4242	17452	13018	1170	14068	1996	16938	18112	20596	22916	52762	18326	31316	11290	48714	45736	36526	34048	27242	27034	0	40912	37432	23060
581.315	0	0	0	0	0	14392	9482	12346	6340	8922	4376	0	0	0	2178	0	0	0	0	0	0	2244	0	0	5002	0	0	0	0	0	11922	14588	29224	16870	12102	8198	0	12104	10532	3696	12704	10072	28556	21912	29002	26860	9676	14026	8102
989.515	30664	55988	56370	58294	126976	20386	39024	8322	10834	32694	43022	25442	63590	7514	44836	22848	35674	20542	43830	0	12574	6162	42996	59418	28072	13248	40704	45052	1664	31684	662	11450	17170	11176	26650	7728	20498	8856	7548	7100	14622	18908	7902	11716	14458	17886	20818	6870	6118
1217.65	0	0	0	0	0	0	0	0	0	1204	1474	1228	0	0	0	0	0	0	0	0	0	0	0	0	1548	361870	238144	0	42936	326540	12856	85752	83970	214890	1650782	0	263832	131816	311346	47900	99738	64558	43430	45832	310620	217286	2766	551020	508816
1195.56	1102	6118	3978	6390	6932	15588	4956	0	1628	0	1942	1374	2536	1502	1978	1906	2148	1980	1268	1888	1550	1060	0	2736	3010	2552	6664	3726	0	10886	0	21526	27370	27524	12564	5992	4074	80422	29456	7924	8482	5348	0	11842	17756	23146	11156	6310	16064
1142.62	1626	3700	0	2776	4882	2062	4792	0	5974	3686	2078	1932	0	0	2252	0	1312	0	7124	0	0	1162	0	7124	3910	3620	7448	0	732	3772	9870	39042	47618	64364	55620	22136	16572	133022	47802	5410	16514	0	5538	20982	34806	48828	47570	17038	41964
412.267	1722	3772	2548	2436	5484	3958	8870	10138	23272	10168	4414	2216	7162	6746	2362	6418	1804	7022	8882	11640	22274	0	7724	17986	5988	9636	10478	7052	1146	9660	0	13252	7948	7380	6802	12024	6386	5646	3396	12504	6874	16860	24724	13226	6640	11944	7044	5714	8740
606.315	38920	108948	71232	55192	126914	55366	57192	52786	0	146648	0	113158	0	0	0	0	62500	0	0	106070	0	0	0	0	0	0	12368	0	1030	27548	1152	24660	33494	70636	52858	41162	0	153472	44492	5330	0	7192	19720	21478	46982	40988	22754	69456	64084
1121.54	6052	18850	4470	6850	16060	10556	20638	23054	32094	34564	5176	6614	16368	2420	4056	19820	7332	23594	37774	0	12154	1800	51558	62986	24712	1192	2076	1402	570	0	582	5856	4368	5918	3592	31472	3152	4892	2396	9568	6078	4506	0	4028	6532	2404	3672	22390	14982
335.184	7152	11328	0	0	24740	7930	16512	17262	25996	21482	5646	0	10038	12286	2888	12606	0	17028	21514	23686	28630	3168	12270	36354	9064	5452	11434	7100	1050	15600	782	2212	4348	5864	21628	12016	3946	9652	0	9754	7148	10000	16424	0	16956	5372	17158	19020	19090
1256.66	3678	7474	3872	4952	17096	8264	10632	12350	12296	10734	4654	4612	6536	3086	3732	5752	4058	6928	10106	3402	4756	2708	8582	18214	4562	4000	5404	6172	1130	8262	2598	9008	7846	7858	13608	18188	8902	15088	0	16516	13608	0	17628	8236	14928	9628	12464	8714	14080
398.25	3438	7346	4334	4340	9686	8646	13392	13060	16520	11756	10002	4092	10340	7070	5978	7500	3524	8134	10822	11280	15732	2162	11098	18422	8390	2132	8376	6234	700	11382	738	7046	5962	5598	9488	9358	4528	6656	3606	13280	5762	13480	13586	9310	12730	10420	12860	12530	22666
915.501	122932	77454	42164	80550	100582	144676	107944	291908	128664	175700	9074	26420	20762	4506	13766	65182	36430	118094	161168	0	7522	9106	76702	172880	131880	1596	3060	4722	0	5838	992	4402	2206	2114	19312	2256	7800	3194	8528	2826	2264	5928	0	3460	13054	3854	8966	10724	1236
184.122	19034	19892	12886	16620	49528	18926	32082	76666	122012	42614	6270	2880	11730	7986	5174	25414	6628	43904	49914	28838	30104	3324	19044	55458	22738	1584	7444	3158	474	4664	252	1668	2240	4568	12174	15128	3210	7580	5638	12208	5824	10292	12864	3596	21600	3488	26150	26100	16438
474.235	5382	12640	8198	9428	15664	110626	34642	112106	33182	57704	13084	7640	17010	0	0	12308	5816	15002	0	0	22478	3642	0	23778	18316	0	42866	22804	1366	22072	11360	64818	82474	45334	69004	184188	8688	81968	127412	18448	44220	39664	122526	76184	174758	69258	206400	155578	247184
1116.6	3394	8604	4438	5884	13108	7686	12390	3996	14528	15198	9988	5270	12194	6142	9074	10878	3986	10304	11710	12378	10862	2326	8284	16960	7540	334426	685282	195064	24138	300292	28130	22540	119990	158610	512872	49746	221226	103496	71454	42886	62566	112864	15556	124670	458634	62008	376002	487114	120196
503.26	5082	17584	6884	5464	14206	29506	24048	101626	55994	47116	5690	3402	10632	8108	6190	13694	3772	11578	23558	21820	15206	2188	9998	34100	7324	2682	5992	5226	1086	7926	1536	29332	44588	35560	27152	144008	9170	52592	49542	0	18040	11038	74160	13668	25686	26820	54762	63962	32886
328.143	15926	30898	10496	20218	55444	10586	27978	28108	95246	44694	11696	11260	14024	63132	5450	94958	13550	69732	160922	185796	82882	4576	41034	144498	32380	6666	14246	6302	1130	15434	1614	4144	6864	7706	29434	41188	7214	9896	10942	17304	6880	17308	10892	7648	25904	8292	42822	86986	46780
758.416	2226	3544	2884	3482	7576	4240	8182	11408	8026	5130	2746	1710	0	0	0	5798	2496	5528	5232	22106	19698	1994	8072	4960	5216	3682	29354	12292	1054	13292	3774	7212	11992	46968	13858	26790	18924	25354	8040	104112	108128	24440	25692	31928	56830	14300	40046	34052	32786
839.511	24998	61206	25146	29214	59264	24506	135208	32976	17206	99536	18054	24322	24798	7550	6152	53010	52140	85002	84850	0	14884	7402	69460	108740	50228	12378	12666	52252	1812	10928	0	14696	38278	23398	77858	14600	30344	31626	24256	25086	80716	56656	26226	27174	104390	61316	118982	60140	31472
770.381	13452	11546	5988	12830	12218	35380	42562	58996	43130	41992	6414	13746	12946	10024	8074	22270	4224	21888	20806	16510	27008	7046	32504	19562	49774	870	0	1142	830	1220	0	1138	1098	1502	1600	1292	1596	978	1196	726	1530	1738	1326	1344	1928	1628	1840	2050	1962
1105.51	168320	84408	82276	108532	205478	180220	304924	175956	153000	296124	78768	51254	90588	0	41566	57992	61238	91728	151334	0	0	25072	104644	94570	285454	0	4318	0	0	5420	0	0	1506	2270	5210	3234	1312	2644	2242	4616	2898	6558	2888	3700	13724	2808	9446	18404	13978
589.117	1238	1858	1284	1106	2994	1642	3628	3418	4214	2538	2020	1324	1314	1166	1330	1642	1436	1530	1456	2702	730	1574	1138	2406	2838	1658	2082	2098	2060	2830	9054	6884	4662	3196	3734	10394	2706	8326	8804	2698	5816	4650	5604	6694	7924	4728	5372	7602	12094
170.106	4048	10818	5654	7994	21066	5038	13776	16116	29154	17334	3612	2434	7334	6270	3150	13078	4294	17808	21670	18236	23638	1896	16146	33978	7428	2272	7872	3120	770	9798	684	3184	5154	8616	16096	30152	4930	19724	9344	22510	16424	13408	24000	6408	20380	6040	19278	21206	28852
1072.54	1446	9858	4434	6406	9072	11424	15418	9948	11254	23892	11778	14596	11178	6416	8154	9082	6618	7496	10330	0	13818	0	9416	11190	0	5566	7398	7666	1258	9034	1456	8872	18854	22824	26722	11770	8586	43768	32312	26440	21628	13634	40060	16590	24812	21704	23824	18892	28488
414.245	6954	10186	6518	7070	10932	12146	17098	25876	41100	16822	7642	7656	12070	7378	8756	11036	3988	12246	12098	21122	12696	3698	8878	15232	7702	3614	9660	8268	872	12474	1418	10958	5596	15228	14610	6198	5540	7906	11752	10612	8178	11082	10690	12882	10910	8664	8630	11108	10828
488.25	5222	9834	6998	5932	17814	16058	16044	20940	33846	28762	17810	8446	14700	10716	9500	12254	8842	12902	22630	24552	16212	3188	18818	31264	17800	7346	15926	12064	1558	13084	2964	19108	22594	20900	35524	30708	13696	30836	29186	29170	32020	20174	47992	19220	37640	18784	50114	31258	39690
520.261	6824	5478	6066	5078	11968	6738	13400	25618	59848	16194	6386	3520	8554	6982	5248	20816	5576	28410	27062	30740	29430	2780	13886	38220	6176	4830	15248	8162	786	17788	600	6866	9098	9716	22170	27056	10722	15228	9238	44088	17598	25254	45672	29200	44428	15258	37364	55942	38930
901.489	2016	4142	3288	2770	7648	8988	0	0	13890	12606	2712	2238	4636	3492	3996	0	2334	7860	10460	0	7000	1362	13888	34214	4996	0	23914	8040	2144	3508	1578	20318	16814	24252	22072	8746	10330	19592	5984	3378	15856	21500	40114	20452	16392	24844	22922	3150	10864
1086.53	0	0	2262	0	0	0	0	0	0	0	3956	3314	5206	5058	3358	0	0	0	0	6878	0	0	0	0	0	237376	240354	102494	24112	184154	6094	61794	154116	158296	1079294	212850	266082	227952	306106	141872	113690	113772	27660	82294	534028	180536	507552	519944	679766
569.315	3292	5182	3270	4274	7750	4902	29694	9836	20772	16284	4028	3428	6254	0	3700	12880	4288	10582	13038	10100	9482	3314	10350	19146	8226	2578	0	5056	0	8798	1668	7758	8526	12380	11672	18722	5692	13160	8432	26756	15848	16340	27034	17326	21142	22850	11422	13136	11146
1018.48	62298	0	0	42122	0	0	70650	169950	55738	68454	0	0	23974	0	0	20850	10212	49432	66468	0	0	0	0	25664	35476	39832	27580	21554	1034	118436	0	4942	18468	15158	54906	191742	22036	91386	34146	233450	93100	64358	109322	84258	236152	34112	290256	554326	405196
891.449	7700	10534	0	7950	27950	0	51346	24972	16154	27566	0	4746	0	3012	2878	9410	0	9950	18142	0	7498	714	15694	46246	0	9474	11762	9098	220	12172	1140	11160	26470	14978	51424	11016	17186	27254	16894	24740	63804	24324	33016	16576	47302	36086	59326	31308	22106
756.367	3508	8014	4128	4194	7756	8072	30278	26152	56998	30960	5194	3354	13924	4628	2982	21692	7276	16876	19138	24444	10210	2292	17628	36188	13102	1100	5008	3092	762	4028	0	4162	3414	5490	8054	27618	4330	12104	7586	38724	8210	9108	9524	4648	9896	7804	10910	12562	8722
1055.47	10096	3868	1670	3526	23012	11118	21910	35548	18436	10354	2330	0	2856	0	0	0	0	3466	4872	0	0	0	4412	14254	10468	41938	4386	0	0	39948	0	0	8606	17214	130280	40276	25258	32906	16922	65534	10594	22054	47010	49542	136364	20888	49146	113468	133160
441.257	5692	20830	6504	8198	16974	12574	44822	29556	44856	52934	11724	5706	25938	19966	7606	34118	8618	39360	39976	38878	31780	3618	20734	49066	19998	6628	20860	14708	1882	19212	3972	12974	11950	26112	35612	57522	13196	41114	25150	67698	65198	31342	27054	24662	55570	46910	79812	53464	39364
269.174	1350	2432	1272	1218	2504	6810	11136	6206	11272	11422	8758	1292	9552	8272	2058	16106	1750	13976	16686	6396	24436	1300	10704	14424	10690	796	2822	1808	244	1538	852	4630	3378	4110	5888	6956	2382	6556	3056	7936	7652	3980	7032	4554	6964	7160	7800	6556	6048
1100.55	335168	231090	191924	288424	777918	360944	379270	202162	42144	271976	130314	174048	143206	36346	114192	152500	71638	278354	303930	8874	29730	175956	116210	229828	264658	35186	18276	13354	1380	48746	1048	4052	18332	15608	58648	71866	34374	53726	31542	92584	30892	23020	7870	17766	86446	36184	111950	215434	221284
968.44	23772	10848	5000	10232	13368	18348	23522	46758	44682	20906	2584	2020	0	0	1824	7990	5676	14372	19764	0	0	0	6778	28474	11326	9100	5666	0	0	18160	0	2464	2534	9090	36020	13596	6320	5094	5756	10244	6500	12574	12924	12298	28404	5100	20634	51592	34000
1079.57	162402	130974	76380	150208	426858	40184	225470	109840	16724	55648	12708	10718	24478	0	20988	55898	35988	41834	68490	0	0	22024	31474	89596	36040	216780	99590	98010	3986	333726	1862	49198	64808	105024	382886	168434	159708	203638	68870	130114	83988	104096	36970	58980	354998	177278	355504	150524	205550
503.31	3036	8200	1950	2504	13950	3940	31122	22094	0	33278	0	0	1138	0	538	4616	2488	8534	13004	0	0	0	6172	26872	8270	892	2920	1922	190	4658	252	2780	6052	12076	21710	21346	5922	18514	6998	50140	23894	24410	28060	7130	40942	6706	31184	47002	32630
816.457	35428	95042	56818	66720	168798	53112	190484	60002	49880	105412	43926	26444	87324	0	42606	33814	51654	25898	41736	0	17236	13850	80886	59740	58970	52038	97732	171086	5180	144818	4264	105468	89694	47642	33858	37842	69028	74040	16696	27336	20118	288952	164244	127544	15702	237556	22458	12244	9486
502.265	3068	9460	5346	5872	10858	71546	30884	76582	21176	48642	12484	5338	15400	0	7026	13044	6648	14254	16902	16396	17852	2580	14402	31320	12036	6038	0	14702	796	19718	3898	59858	69160	53898	78230	98602	18984	58354	37466	62138	35148	44396	132440	57236	115674	58812	182414	82658	164358
345.226	4910	15300	7714	10296	34060	5254	14204	12220	27102	17418	3054	2116	6848	0	2688	8872	4192	14552	19898	12978	19348	1250	16162	30102	10360	2190	8366	4868	0	9206	526	8170	11412	36758	11766	22606	13462	27156	7440	12386	9522	62832	88250	20834	9816	19340	10744	13160	13684
386.251	5956	14762	7228	7430	20564	16540	26318	15928	34128	25364	15710	5956	22030	13082	7800	22098	7668	28086	21522	22142	28466	2648	21440	28194	23394	9366	9856	7790	0	13030	708	12036	8424	12188	46690	16834	10760	14176	13578	16764	18840	23196	29054	17542	48364	20744	14840	84018	72754
221.074	4972	5944	7456	4524	5006	5574	2816	2012	2020	3236	5862	3556	4602	1858	3366	3076	2692	3228	2658	0	2200	3900	4222	2744	2248	1672	4640	5772	2080	3744	3886	5184	4540	3118	1956	3690	3220	3488	4220	2208	6404	6078	4266	4750	5434	6710	5150	2854	3370
1324.62	12466	19020	19156	19284	43262	15818	22412	7842	7102	31060	16188	21042	25544	0	18796	17660	20532	9452	14722	0	0	5838	44670	35600	23984	7418	27780	19462	1430	16130	1098	10320	10412	10030	15692	6076	9514	11690	19124	5964	16796	11272	4856	8430	8068	11732	7590	5792	6170
1345.67	748	2152	0	0	2444	992	2096	0	1374	1582	1896	906	1372	1910	1222	2726	1592	2154	1888	3408	2122	0	2038	2680	1526	423872	251576	84618	12836	294932	5940	21660	52272	101288	812238	15906	140576	77920	48970	23046	34682	58704	7250	31058	185620	90050	102464	257194	130768
412.135	8548	9366	6888	5874	9808	15244	14954	9294	5668	10090	9500	7188	9772	8078	7372	8724	10544	7366	7628	9474	5004	28134	21558	8630	14184	10228	8258	7584	3568	6272	17334	11670	14634	12158	7068	14194	14248	7626	6246	8016	11524	16386	20170	11862	5932	20608	11364	8048	7856
1197.7	46036	95220	97204	124148	220316	28430	198128	119136	13200	59790	31310	10128	59312	0	28978	11978	83636	12060	26004	0	0	9678	151892	116952	42752	41732	76556	45512	3786	102302	1780	26112	34208	22700	55694	86330	67576	99092	23202	182002	160662	107010	29848	59982	156088	90432	78496	43396	116126
379.176	4194	9126	5212	6700	17638	7584	27040	21714	47878	33118	5852	5506	16688	10468	10146	17426	8452	20952	24928	24826	26026	2696	20888	39640	15168	1722	6866	5912	2286	8442	1662	8678	8836	8966	11790	16124	6478	7700	5478	12218	19756	13508	18628	7786	5896	0	8090	14916	5744
444.258	10680	30610	10940	10966	29130	17242	94552	47038	72472	66320	14486	9216	32590	0	8312	35110	15626	47098	68064	47534	31586	3132	22616	93500	24482	7804	49690	18146	974	31084	482	11816	14080	20468	64982	29788	20260	39138	20872	92450	37132	54824	79326	33930	62538	26984	59328	46174	45118
470.27	2464	4408	2924	2594	8430	4562	10316	8114	9248	8322	4068	6180	5462	6406	5684	5700	2908	6286	8026	8236	9560	0	7000	12416	5730	3042	29038	14802	720	20662	2628	17156	9234	15666	21124	20516	14084	22286	9896	58258	10478	23248	34668	18140	20452	21070	22628	18322	27132
533.25	15914	16794	7750	16058	21214	12294	48022	107066	122190	62062	0	9012	10318	0	0	19914	2976	35390	35382	8322	24990	0	37246	42034	47786	0	20386	11076	2052	23212	1014	0	8278	0	12670	0	0	0	0	103514	43896	24234	61214	43520	52282	0	31322	55524	54004
292.107	2672	2942	1566	2278	3262	7748	15298	11968	25426	10990	7970	4690	6608	7856	2960	10608	3704	10534	13598	15432	12626	4266	4584	12820	8882	1692	2364	1482	0	3674	2584	7410	10044	8914	0	9978	2794	7092	6938	9514	11116	6604	12360	9878	6794	5084	7448	8328	10440
1179.66	5542	12564	4578	6324	0	4276	17816	6460	24514	20142	3236	3992	5028	7104	1664	10042	7774	8748	23004	13392	16460	1650	13744	12524	6336	6594	0	13252	1102	8264	2604	5490	12280	10958	25942	11932	12822	14684	8506	18630	37042	17378	0	13176	33724	10576	38888	28060	15548
586.331	2890	5252	2854	4864	7622	0	6276	5610	11792	9006	0	0	4440	0	2416	0	3138	5010	7788	8112	9792	1394	6304	11928	0	50774	197456	57972	10082	85456	12874	12906	25636	72676	77554	65058	28916	30388	13346	197128	207604	90024	100454	85174	167350	40258	211070	243456	180474
460.22	5720	21010	8228	9224	34074	10594	54214	30800	100644	71590	10528	12494	45182	16642	11434	50282	17996	56630	61638	59568	28648	4622	26708	100010	31058	2992	16718	11892	784	18946	0	8182	14712	15628	36232	41974	20080	25846	14126	65908	14442	20458	33916	8830	19902	24322	34152	28772	4318
456.256	3178	6116	3872	4112	6412	10936	17266	7716	22534	8910	6870	4102	10010	7798	4644	9310	3918	10602	8396	14486	14326	2634	9796	20060	6872	2820	7232	5728	834	7320	1998	25010	8390	14278	22030	32370	7434	21142	15724	12404	14442	16410	34032	18360	25060	12982	28842	22886	66304
409.187	6778	14384	9822	12764	19672	7524	12778	9158	30234	17938	7240	6882	17658	13724	7246	18568	11938	19274	26116	17750	21974	5784	16042	27484	14418	4000	5264	8050	1436	7932	936	5674	7780	4512	7728	5356	7188	7466	7944	6302	5786	8718	9932	9426	5002	9694	5120	5458	4874
341.231	4828	17398	8678	8184	33044	5654	25404	15202	24258	14634	10350	5884	16684	8694	7944	11366	5996	12558	17804	13928	27368	3968	13430	28156	16206	1546	10440	6208	1152	13270	2194	8048	8112	7550	8858	16336	5538	11104	4996	9628	4918	21814	23184	10104	9176	11544	11184	11088	9754
760.35	0	0	0	0	0	7596	18220	34534	258538	12260	0	0	0	0	0	16702	0	35046	19768	26504	9510	0	0	91972	3874	0	2906	0	0	1994	870	17802	14386	26244	20224	54386	4230	21258	18678	35728	18050	10132	63806	12718	19906	5620	56906	29330	39854
1104.58	4010	7154	4850	3574	20668	0	7276	17948	3934	17312	3262	2472	4566	0	3068	5532	2542	5094	0	0	0	1414	18152	13904	4114	2748	4678	2022	0	12132	1046	4358	6552	5276	10214	27742	4678	27056	20286	24488	10742	6420	13768	0	18730	8624	8766	11790	34098
301.144	3338	5758	5346	3578	5500	7646	5286	8842	13780	7988	6734	4334	9910	7390	3058	5268	1984	0	6572	0	14066	2760	4414	12626	5634	1062	3326	3786	812	5006	1300	0	6156	4206	4678	10844	2410	4136	5408	3706	3090	4886	0	0	6054	0	4420	0	0
432.237	10172	33664	19574	16614	63210	19800	77166	29960	82048	42194	24372	9828	41014	9704	18708	31014	20412	28124	36754	32126	41002	5456	45634	66038	38686	7390	13152	28614	1486	46904	770	29390	14296	16826	24624	7364	0	27094	14886	10952	5422	86662	64298	59824	21676	55306	6682	5760	7338
490.278	54442	69808	33964	29322	91944	73556	116654	251672	534862	183986	0	12748	0	16892	0	76416	20320	175780	105582	82798	64508	9444	67906	224100	94426	48288	119770	37894	3738	101076	1376	0	16440	34012	158492	277670	27856	67378	52080	320792	94112	151194	193028	143738	480436	45812	488916	428330	290986
698.36	10714	27390	21242	15526	37328	23346	121086	36818	55182	53386	20716	9004	21730	10604	9956	42778	34312	37100	38066	29634	14104	11336	48606	68452	29296	9408	80366	34382	2346	46918	4542	14942	14376	12180	66146	11668	27926	22730	12542	42314	29772	51622	2132	17314	23974	37486	46926	12438	12350
372.236	7324	4110	1876	1836	6722	5264	8134	7560	8680	7114	3720	1292	5126	0	2516	4964	1434	27124	6542	0	40828	2590	3338	8706	5582	22324	33440	8478	1102	47958	1310	9440	7146	30538	58962	119178	12878	55126	13266	189080	104576	67712	133072	139398	157680	22054	159918	281616	165216
457.286	5530	3464	2600	2616	6576	12056	7762	30858	29490	7448	8446	4558	3992	0	2874	11876	12852	9484	10556	0	20182	2668	7060	12356	23676	10836	27898	9392	4078	6942	6150	5722	7838	13530	7048	16460	5784	9216	5418	20344	53384	8880	43102	27178	28526	10500	42310	34916	34096
303.205	4068	2208	2090	2506	6720	7358	4772	4166	5692	10072	3706	3084	3006	5798	4420	1660	1746	1648	1996	0	0	7872	3060	5312	3312	2648	2198	2676	3308	1518	9062	5150	2950	4340	2580	2396	1610	1836	1174	782	1330	8726	1562	1380	0	4360	0	0	2506
1168.64	34168	120768	19198	30416	27590	7800	25438	0	0	29192	2878	38216	28258	86078	2858	126002	20224	97400	169924	0	14564	5378	17826	45414	7006	34998	25964	78968	6090	31116	6968	9762	27626	35410	83702	16894	30756	40372	6138	58132	70012	29574	23550	18388	48880	36950	41812	24458	29588
515.292	7826	23486	11992	14352	29948	15574	29472	14154	24526	23918	16760	11448	30558	16518	12584	29114	7634	25528	32518	28608	50318	4364	17284	24392	17652	6250	11036	9906	0	15334	1188	6842	6334	8464	14368	11106	7712	14184	6786	14386	15472	11588	15150	8208	11974	9914	14768	8344	11334
630.323	11564	5020	5684	13144	10820	15934	27410	62272	43734	20992	6962	15324	9880	10600	7662	27106	4268	42756	33940	20438	49960	7728	16556	26772	35150	7438	44582	19442	1130	18106	7878	14234	0	38060	24128	35118	24658	35962	8984	52858	134426	32810	33630	55708	109482	37490	84262	100216	85056
426.283	2808	5998	3458	3452	11418	4476	10182	7638	13050	10118	5362	2610	7656	4170	4000	6190	2474	7994	10010	7616	11418	1024	9820	17234	6876	3112	15732	4972	0	5994	0	3554	3242	3168	13434	7244	3620	4916	3232	9160	7100	8884	12252	4508	7890	5634	9362	7214	11784
367.155	6402	16128	8990	7920	20150	7440	18370	11562	35084	30576	10964	14686	16460	10298	5056	24746	13298	21724	32096	14616	33256	4238	33432	44880	22502	2444	5962	4214	1484	5868	976	3988	0	3034	5502	6524	4112	4650	3696	5436	4788	0	9648	7810	5236	8774	6294	10086	3708
974.498	5672	21784	6490	0	19788	55928	33156	39278	93284	117714	12584	0	31228	0	8178	33536	6480	31520	41854	0	0	4444	26996	56066	18246	11686	7820	0	0	0	0	27490	66410	84814	55992	33860	17474	186044	106972	4384	17182	0	0	0	48886	66234	37650	49464	56382
943.524	31474	73854	20792	35906	54150	11194	123580	57910	20492	52096	5856	11510	12662	3700	2894	63130	23848	58748	70984	0	0	3542	23802	53730	15826	15626	6828	30914	1084	22192	316	14368	24590	17120	52364	12994	12854	19496	9144	20642	45218	40162	33108	23166	45808	28208	54522	26078	19814
501.278	5812	17072	6708	7964	23638	12730	32200	15308	52864	33088	9714	2588	20624	0	7462	20458	9848	30894	31780	29716	29962	4360	27332	44536	17252	6424	9390	0	752	18930	1274	10008	13100	12318	6964	10168	9912	11986	14362	12446	20964	33100	20214	21362	11282	25350	11048	12026	5402
1139.53	1238	0	1130	1594	0	3422	4182	0	25030	7416	1142	0	1748	3636	0	0	1244	4272	0	0	0	0	4046	20696	1832	1652	2178	0	0	4244	0	13188	14446	21034	16712	25928	7254	33628	19422	39014	20930	24790	48294	21212	28736	19358	13632	28548	50466
767.382	0	762	0	0	694	0	0	790	874	0	344	0	0	2006	0	0	660	1062	954	3426	2742	0	0	1568	0	3308	17826	4356	3990	54454	1868	9930	7440	27916	61580	81830	8060	31002	25312	229630	81008	62860	204438	121474	151200	39288	77272	289448	208052
473.249	12048	35588	7208	12522	24422	29772	47372	30756	86048	49336	14790	14346	0	26262	10824	69036	14392	64688	85792	42914	83448	5552	72332	78564	41186	3600	5438	4224	1280	7520	924	16358	14848	5590	21544	56458	13610	29498	20922	40880	35722	16966	36732	17150	27144	20258	23446	49196	46406
379.21	954	7904	4828	0	13894	3686	7648	8248	17208	10742	2572	1664	5610	4382	632	5014	2996	10604	12554	14370	14254	1588	7864	17582	5466	1332	2840	2844	0	5276	0	2064	2106	1140	9982	10706	2338	6504	3828	8026	5884	7652	0	4054	8542	3334	8502	6750	11944
398.252	11478	22536	12952	11292	33488	32452	41586	35332	62934	70326	28986	23456	41366	23600	23560	35984	10268	41912	43226	36586	46084	10432	14150	63356	33578	12854	24964	26216	3558	24498	3266	24230	19136	22188	29598	62946	22938	30308	16108	44606	15718	40406	48928	28610	36504	26536	37162	46434	30562
1077.56	5100	10766	10306	13934	6782	3034	8682	4200	2042	8610	6626	3502	7966	3614	7530	2072	10734	5482	7828	15106	0	3764	14452	6304	6814	9790	7814	10954	2510	11464	1140	7060	7710	2996	4008	20204	8626	10980	12354	19766	98162	18258	8356	0	13604	15132	13458	7980	19576
1078.06	7020	10666	10108	14186	5294	3378	6684	3796	0	10336	6810	3768	8696	1578	8434	0	15296	518	8312	0	0	3136	16974	5000	0	9886	7434	16164	2300	12924	1248	0	6598	2014	3546	22910	8266	12304	14934	21898	112248	16316	0	33744	32260	15216	16398	8876	23776
848.356	9032	13176	4340	7440	30154	11418	40708	110682	140634	48902	0	4070	7408	3534	2040	28822	5612	45906	52714	24150	15550	0	29016	93834	18276	9602	27784	8286	828	41820	0	1332	4044	13518	24450	38080	6726	12428	3880	124366	43806	58852	67070	34274	69744	8668	65078	113576	71328
718.342	1006	3476	1800	2218	5364	19550	11458	19254	44554	17754	3888	1026	4792	4134	3028	10426	1432	9652	9650	5862	0	3542	4110	6272	3488	2846	1356	3030	0	1890	998	15452	16060	26088	16176	30534	3026	59962	23106	1582	0	7220	28362	9926	29592	25904	32234	25606	39014
312.148	4782	0	5044	6866	17614	12360	15350	14684	43854	23392	11890	7420	12036	26656	4848	22240	5430	13118	45666	54796	53922	2700	25810	88836	14392	1448	5802	5334	882	6518	3066	8358	8736	7768	8930	19534	4976	9060	7266	8982	11246	15624	15300	10208	8810	11284	14354	16332	15378
416.227	4636	11630	6860	8196	9800	7348	18834	32810	0	16542	6568	6210	13130	12268	6142	14324	5242	16456	15734	24000	21510	3278	7942	20400	7560	4878	10438	8844	966	9134	2356	8930	7122	11460	20458	21616	9018	17126	11180	20632	33826	13708	16242	9352	13002	11048	16810	14746	9316
1322.63	88130	167072	29570	69134	89060	44644	78466	76978	263370	62104	4798	10390	9634	19772	6786	203154	21192	290638	238722	13466	0	6870	28034	163148	41950	39228	9976	8392	1528	45098	0	3130	6316	12022	13354	11692	2514	9494	5154	3192	6636	15112	11854	0	13340	6144	17570	44456	14560
687.379	0	0	0	0	0	0	0	0	0	0	0	0	0	0	0	0	0	0	0	0	0	0	4018	0	0	575918	932436	204598	35730	798454	9392	23424	59518	185350	1001528	374342	215066	135920	58336	1538748	477274	710902	415580	424806	1002146	152720	752018	1793402	1018388
559.294	3816	13738	4112	5444	5662	5646	31672	16550	35642	33022	6462	6614	8416	9832	5014	7398	3842	21252	26934	33028	19142	2602	23412	27958	18010	2752	5350	5304	858	10112	946	4500	4816	0	0	27758	5214	24868	17506	32408	15432	7380	29966	0	22854	7434	17292	20020	27774
407.207	10402	21282	13440	15594	35806	0	21342	21070	17362	26562	10802	9436	23172	0	8710	22314	15854	27546	37326	22718	26124	4510	6128	34878	18718	2462	9404	8170	1084	11576	806	5712	6578	8306	10586	9648	5858	12156	8470	7844	10204	11258	22238	8472	8664	9488	6586	12216	8652
1138.5	3230	4482	2220	0	7800	3772	23054	16326	32292	18622	0	3176	11664	0	1982	12536	8496	17184	15206	0	10722	2756	17562	25402	8928	0	3850	0	0	3252	0	5852	5314	6668	4670	6066	1942	7264	4872	37768	0	8990	15402	0	7380	6454	8896	11044	7916
1575.74	14554	60944	6412	15304	47654	58562	77636	36934	125324	90664	26560	19064	63564	25342	14692	132918	13978	117620	164502	116938	183378	10592	94358	110502	95820	1756	3052	2520	0	2132	1142	13438	9100	20522	15974	30118	16348	17254	6252	38580	28306	8866	19938	7930	16672	6084	8458	41566	23640
333.133	15680	15306	21096	13144	19522	26388	15608	13860	8038	27520	22914	7854	13874	10458	7912	11436	11974	14062	11572	7784	8642	20360	21270	13974	14300	16062	17790	19484	13162	13570	57034	25472	25752	24334	19334	18554	27554	34418	19632	36820	49336	45364	27554	20408	35406	29380	34204	23854	14766
445.233	129064	209184	40422	97610	165934	114852	305954	482062	961740	178648	19268	61112	49920	65042	13870	284172	40120	356590	467564	176832	127550	16784	73122	357776	112844	229002	168710	61582	7536	289384	0	6100	24782	42504	251748	185056	45816	74978	28188	420908	76090	187786	201702	149080	389086	49414	279904	378630	339942
1227.69	31864	55300	45482	59528	115092	27868	66860	10202	15242	28618	11582	8066	29494	4466	17360	19986	20666	14924	19464	0	0	5322	19888	24268	21728	22774	25446	55266	1264	45526	1810	41000	20496	9894	0	1256	26656	23292	3192	2244	0	84344	0	35312	3024	83752	3472	0	0
203.063	1692	788	2120	850	8218	10586	2130	21672	4304	13296	470	2548	644	6658	1114	1842	1500	372	3396	3546	6050	15010	9144	6118	3906	2180	8744	2258	1714	5954	9256	6096	5248	13494	27552	7234	6416	11192	4406	9234	6332	14390	7740	2920	9418	4710	14378	31126	21992
261.106	6146	17268	14374	6968	8674	16584	0	0	21386	764	1980	0	0	2402	15650	8540	0	0	0	5078	8984	1204	9432	12746	0	5362	3140	4532	1038	6702	10742	23220	20326	6342	6828	7120	4280	4892	2344	11754	6836	15432	6928	0	13232	14216	8542	12070	8892
672.395	327696	242678	206084	327718	273746	239130	537938	360810	186252	312970	97132	44512	155734	0	58558	194792	152812	53198	90774	8844	6106	20470	166964	79506	268780	0	1728	0	0	0	0	1870	0	0	0	0	0	0	0	0	0	0	0	0	3690	0	0	0	0
440.299	3388	8852	4044	3762	13732	6688	19868	14072	27954	16424	6788	3896	11120	5664	5148	12104	3568	13296	15430	16124	20770	1126	10064	22442	9286	4166	14314	6152	848	14332	2176	38262	6694	16306	47448	25284	12610	31082	16646	143398	13586	34346	90848	23428	41606	36112	38556	43166	69744
1704.91	13646	50436	29032	24658	46908	32524	31602	6084	13104	25548	87772	86846	103366	75000	75834	100238	73424	36104	75582	0	0	32744	123538	49772	45308	13490	16592	40084	2320	18480	1952	16832	24750	11510	6456	0	27424	5044	2324	0	2230	11232	1624	6404	1674	34374	1462	0	1374
995.54	5366	18610	5878	5522	13184	5900	44638	7532	15810	25380	2702	2898	8858	4742	1686	32582	11950	29062	37788	22956	12008	1478	17788	32386	7442	8718	3880	8638	518	8916	0	4898	9828	6890	21106	2570	7378	6926	6686	9092	12214	18292	4716	5628	12678	15378	13180	10192	4024
1061.57	118078	101570	55018	85324	228354	76294	93170	71046	125012	110034	31074	25474	38938	83676	33634	169522	23332	257472	210444	6238	5206	26712	76176	173522	146198	23404	53716	34184	1982	40472	1020	10286	36268	49344	140156	177514	73222	109190	66802	70174	49830	46590	16000	40496	293196	30508	271136	267216	146838
1014.57	0	0	0	0	10832	8254	7696	9602	37874	13944	0	0	0	0	0	0	0	10860	9266	0	0	0	8858	32000	0	3538	17048	5032	0	19592	0	43988	31844	71742	67072	23708	16160	59428	18756	34426	39188	60450	77578	27830	53930	37620	23400	60972	45444
490.246	1978	6820	1656	2208	9244	7146	15108	7598	21544	8708	7202	5600	10820	7106	6076	20772	2460	10868	6070	14550	19314	2144	7818	9992	9392	2086	5646	6164	506	3226	798	6490	5462	7408	11886	14280	0	10088	6456	8646	0	9936	16596	8586	11388	9280	11430	8700	22822
1041.6	39840	91840	66018	67974	133718	15814	55248	27222	76662	18772	7314	8962	34042	0	11758	64700	48690	29936	45590	0	0	4214	71638	100718	12556	60460	23976	48668	2408	56926	1362	13168	13204	25922	40798	24146	17522	83684	20696	35262	71012	15176	3494	22516	44642	31260	35808	9236	41932
812.458	3256	3340	2328	2176	5022	9080	16356	39816	9602	25900	2936	2868	6910	6790	1712	4056	2468	11118	11380	10466	11332	1130	11540	22360	0	702	2550	2206	0	3210	0	12048	10504	10374	8308	25468	3072	13636	12886	15690	9494	13728	36940	14860	19058	6950	25470	27518	27798
1607.78	8500	14632	7022	6730	26598	16216	53468	16158	38558	35248	18720	14228	27134	24294	7132	57284	20664	37992	45604	63970	31440	14542	27870	38808	28714	9610	19142	6686	1198	12186	6248	17584	13232	17038	30696	1602	15032	23300	6020	19734	10862	23422	20780	18448	18738	31082	7544	12516	3984
952.594	10744	53648	13448	14482	40414	15344	57024	33112	15070	46414	7174	7780	8434	0	2670	64928	23712	79886	58242	0	0	8408	33036	56604	17774	18686	14006	41584	1458	17674	0	9194	20340	30852	160128	14924	28244	40316	19964	44502	91518	72870	27862	18722	100818	45182	119808	50786	47218
414.282	9056	34914	5648	7014	17328	4498	42076	11400	24662	20778	4068	2148	8112	8210	2882	32066	10752	53426	45294	19520	18990	1202	18256	44404	7748	4160	6298	6254	0	10024	0	3672	4788	5756	27316	4344	4854	7508	5204	8838	10714	10274	15516	9882	14276	14720	10100	8576	8556
456.258	3242	8376	5540	4696	12310	9152	14552	15926	39902	27530	8578	6450	16512	15990	5992	15236	5974	0	0	0	20312	3000	14990	35218	12790	1444	0	5082	686	4630	916	9150	6744	5034	10044	19894	7458	0	6726	9180	4902	6362	16288	6098	8176	9776	7362	15006	10398
880.465	1024	1522	0	0	2854	1582	1730	1454	2570	2284	0	1118	1918	2484	0	1690	1296	1652	2550	9902	0	0	1636	0	1288	20900	23994	8746	2836	103612	5642	9548	8232	40036	78456	80876	18710	58720	14998	449766	181886	152988	451960	193364	219104	52806	104834	253034	254536
260.12	9820	25626	9706	0	9478	34024	35878	76874	74748	82458	15336	6934	22420	7414	12226	39254	14264	53640	44146	7414	7786	1988	4000	13796	27304	1216	4070	2550	646	5400	2864	8074	15010	5958	4482	7996	3274	6464	5202	4428	7408	6410	9016	6964	8600	4554	7336	9660	6380
658.35	3264	9916	4440	3876	10766	4564	11092	5468	34066	10332	5154	3090	6508	10630	3036	13568	4844	20564	11238	23398	12550	1586	19066	20912	7080	2448	3068	2122	728	2438	926	2516	6754	10234	7188	7732	3054	21440	9820	4368	3126	4836	8306	5348	7718	5472	8780	5316	10016
474.233	3248	15584	6108	4912	15282	14326	29326	89080	86752	64770	5226	5894	20802	9476	6386	28926	7968	32292	44204	44876	21800	1872	20248	70086	12262	1470	5444	4930	288	11806	0	9456	10508	17048	15904	68452	6742	35436	24482	77566	16122	12758	59910	11218	23748	12572	24000	36852	32124
377.23	3700	8658	5166	6454	20496	5694	11568	20512	30016	17708	3164	2390	5506	4406	2504	7418	3096	11794	14076	12358	14864	2464	10032	27710	8174	1552	6288	3096	226	7226	0	2386	3804	6346	12272	10788	5476	13768	8798	10792	7010	9146	15114	4940	10964	3320	9498	10974	13934
576.327	25130	81918	42922	51360	289484	103892	478422	459998	464138	241672	60822	15214	64726	36322	109950	171354	208536	324018	257996	693094	103400	105248	167678	1195628	86302	1330	2728	0	0	0	0	7138	4088	2906	0	4816	0	0	0	0	0	0	0	0	65308	0	14294	4576	8252
1461.7	1130	1292	0	1188	3522	5154	5030	4968	13084	6402	1892	1418	2382	2402	1430	0	1358	5876	2996	2652	4958	596	0	15582	2722	16304	1634	1236	0	2726	1956	10514	9026	7574	12172	5330	7926	21684	12984	12924	20710	6430	17808	6952	8236	8300	6232	12250	10440
388.211	52114	58810	42468	33232	124168	46558	111238	259192	245858	169000	7264	6996	18002	10896	5454	40806	18078	148576	121034	53490	39262	8314	47532	166356	48020	24304	59992	9128	1814	28864	0	5190	19664	24764	167488	202588	28138	61182	104518	52538	16834	36354	35152	23630	217180	23604	178260	331554	252486
431.217	59130	80016	14340	61850	39908	49594	190280	187512	842514	109136	26052	70104	57262	32972	24860	200068	15408	242638	267176	79702	88862	14640	76224	252982	134452	0	1218	2172	0	2464	812	1354	1406	1162	1304	1132	778	1288	878	2052	5980	1744	5508	1382	2926	1948	1174	1882	2058
1447.69	0	2962	0	1112	2686	5756	8576	10060	17508	12116	0	1758	4948	2546	1366	14938	1974	11680	18280	14016	9874	1594	11486	21094	10474	990	1610	1294	0	1602	0	7018	5906	6924	10714	10392	5826	10160	9026	10956	12712	5414	13802	5376	8842	0	6036	11460	10660
461.184	2446	3170	2424	2146	7832	2630	3706	1914	2888	4672	1966	2562	2424	2586	2028	3376	2818	2428	3422	0	0	5784	5372	5154	2910	15540	45920	5018	9304	13046	12292	7690	5116	8148	6802	2798	25154	0	4452	0	5620	11594	2432	6222	6676	13990	5866	3568	4260
376.139	59662	59580	64288	53176	114938	127304	76358	54080	60352	81848	132228	97962	110712	131216	63026	65246	66474	55624	61926	67542	90020	123502	79322	65370	86662	40432	36686	60236	38556	51288	62846	55758	70654	39786	62832	56392	36032	51512	52564	42174	64838	57042	126508	75998	52486	49562	46180	65994	76590
450.212	12480	42344	22536	16428	54276	64544	100754	89548	124142	70712	53098	11340	56106	16090	23856	37642	13756	42436	45688	21836	28476	11578	47210	94516	31062	14868	44462	49156	2914	77664	7688	31192	38616	40068	31730	48864	16024	44900	22198	20096	32092	55900	50708	58244	43150	75018	33900	45322	53646
432.236	2396	6672	2986	2312	11926	5372	14994	10394	14422	12196	5614	2900	5724	4386	2784	7038	5024	9360	10742	23744	26250	1268	7072	14492	8458	1954	4786	3650	856	6524	512	3598	2472	7492	8562	14122	3404	20306	12176	8340	6434	8150	12114	4904	11900	10106	10428	10796	21988
357.263	3242	9084	3390	4590	15302	6562	13172	20704	38618	26686	4358	1946	8068	2854	2432	5858	2352	12154	14324	12196	20026	1148	12714	31426	12764	1262	6960	2484	348	5590	0	1584	2184	7014	11984	19598	2650	11010	5048	15182	8172	10322	19134	4848	14246	3644	12226	22432	19892
273.194	1096	1082	514	1952	938	1998	1312	1710	1934	1298	962	1468	1846	2260	988	594	1028	784	576	1290	0	4878	1366	1332	938	2684	1718	1216	1684	1064	2808	1990	2332	2500	764	804	1070	2042	456	1210	1166	522	762	330	1960	4880	0	3018	2896
869.449	3246	8672	4698	3282	15890	4656	12608	6042	18952	18410	6706	4654	11954	9654	4572	13176	4902	15020	19104	23586	16218	1384	14040	30482	8496	1350	6076	3110	0	5794	0	3496	3382	4610	8730	5152	3666	6944	6526	11242	7750	6518	3630	5372	7030	6938	6238	6270	5312
351.159	8678	20252	17752	15198	47436	12998	28574	16692	43078	58148	19446	21032	30806	13710	10618	35440	25418	27158	52756	24020	47906	6970	83178	83108	42924	5684	14954	8864	1914	14456	1024	3718	8792	5576	18850	11118	7862	7746	14220	6916	6742	10836	11856	8616	28644	16096	23582	35068	8020
711.416	13766	69814	13244	12056	50172	16658	75780	45062	100326	83140	3796	8622	10186	24202	4592	100142	20318	112966	123774	92116	76038	2960	45262	189690	20978	27492	31068	29456	1610	28178	1272	4652	7718	17936	76204	51780	23794	32190	7494	200170	72588	74450	41126	28234	90794	40396	97630	64828	41948
1875.95	6632	8158	7350	7208	14612	9440	15174	10824	0	11542	7990	3024	0	3704	6338	0	7304	13528	10392	7324	16044	4510	8158	19180	7624	2152	6502	7550	3422	12678	1120	5386	6838	6826	0	5124	0	6310	4170	7792	27444	15700	10680	11140	19114	0	6462	6280	4870
511.336	6418	34750	3008	4614	13014	3582	44258	12132	44916	15484	2868	984	5340	4892	1256	23714	4528	44272	37394	24416	14086	0	12326	32410	6394	2318	3404	3864	0	5570	478	2796	1876	5368	20706	5258	3758	9742	4850	8394	10360	9760	20218	6890	21728	10388	11532	9748	9376
1817.99	19462	111444	53162	56806	155766	18894	73336	11516	22940	32256	26444	19336	53700	30196	61302	80942	48126	40454	76298	0	56856	11148	55446	49740	49208	31002	77408	110026	3950	160278	1724	108944	60518	49210	12174	0	71286	25740	5068	816	4366	119946	9476	29266	2488	123356	1198	2144	0
458.273	2642	7860	2904	2530	12012	5234	25510	48400	24386	22298	4140	2968	10696	7788	3278	13714	6596	24310	21614	18564	16028	1216	11514	27148	18846	0	10762	2996	234	5718	0	5042	4730	4976	10726	16306	3178	11382	6808	21684	8648	7424	16088	4438	11776	6708	10608	15554	6602
488.248	1836	8704	2652	1538	9158	6852	10336	8328	14258	12614	7560	5472	9976	7222	5056	12038	5728	6378	9392	12710	0	5438	9578	15114	7410	1398	6122	6878	0	5516	0	6160	7190	5646	10090	9702	7238	8548	6108	8968	7360	7424	14010	6142	0	0	21114	15362	12608
640.379	3126	9828	6556	3214	16016	4110	16932	12534	30712	20208	2406	1956	3378	4836	1618	14190	4646	16692	13512	19110	17158	1162	9522	36314	0	6160	11994	8784	0	9794	0	5906	6984	7394	25380	19438	8528	9844	3426	48784	24712	29736	68440	15232	24890	14070	29852	21332	15878
454.315	2412	5784	2294	2194	7398	4630	17316	8674	12282	18798	3774	1780	5660	3884	2874	9456	3466	12090	12302	6614	12318	532	7144	21746	7514	1468	4988	3520	212	3338	392	7430	7312	11958	9676	8902	5084	13244	2166	16010	6416	35176	74974	17040	12030	14286	11598	10264	9598
1107.65	2274	5092	3750	3368	16102	10776	44362	11894	7980	39410	29528	3640	81862	4156	16972	5154	5018	7180	5252	0	17886	2726	22288	32570	44674	26096	25780	0	3006	12850	0	7624	7300	13090	28238	46260	16124	18348	9310	28570	40124	32116	14342	12792	90414	0	179258	34700	63400
569.341	1282	2318	1186	1674	3188	3610	4556	7534	10022	5734	1796	0	2432	0	1814	2864	1154	3608	3644	0	0	0	5514	10508	2430	0	3040	1924	0	4714	0	7968	5558	11452	15454	33748	3906	18178	8156	23202	23040	13616	37304	12166	20438	7188	24352	17810	68580
1174.65	30898	35722	15528	23324	102192	14306	31194	26514	44628	30974	9564	3310	9546	15358	9058	41888	5190	55800	58412	111860	54226	7974	13510	40682	33200	9638	0	17576	408	25954	0	7050	11466	37200	99876	27824	52722	36278	31360	26542	20738	19132	0	12632	85310	13348	49830	88656	60596
1235.64	0	1124	1112	1144	1848	1008	1594	0	1284	1138	1458	1618	1312	1902	0	1892	710	1554	1664	2950	2978	0	1188	992	1170	5554	8432	6752	1558	31264	39902	125518	222380	27290	13592	130458	61644	66594	47408	4586	187184	171282	200838	85764	300544	53760	238268	85120	96050
741.386	1024	2432	2200	1660	3616	2498	6560	3598	6880	7684	2986	2444	4090	4332	2394	3700	2224	3648	4860	7606	8826	1466	5060	5806	3804	8448	12960	8214	1714	43568	55888	166314	326020	40754	20828	196302	88158	103648	69002	7012	264454	244170	299068	126612	441568	83044	354438	129996	147740
486.305	3940	9818	4224	4862	15338	4368	14044	8294	21900	12876	4288	2826	7916	4074	3548	10260	3208	12292	15202	15694	12418	1298	10610	23976	8068	3548	9786	7688	0	12436	0	4236	3792	4740	14756	8360	5484	6614	5038	24420	12178	13936	15730	8700	9868	7250	8612	9040	7156
664.324	11012	17122	4454	13210	12484	8422	20962	35840	68126	13736	4890	6944	5400	13186	3020	28950	2956	23984	32098	32984	13060	1568	7518	16824	11896	4988	13060	6708	540	9142	1690	2482	3236	5152	9038	0	5738	9574	2304	18024	7016	7676	10076	11010	17670	3390	9556	9116	4612
391.246	1514	4720	2068	2376	9914	3710	6424	14934	117386	13088	1298	0	2952	0	1288	4840	1236	20142	12334	48754	13762	0	5774	97752	4250	870	9332	2022	0	5868	0	840	3764	9110	11188	13980	1778	13886	3604	8678	4590	27276	58662	5888	7046	4978	6976	9922	12098
543.325	1584	5270	1310	2508	5042	6648	8182	4770	11912	8704	3056	0	4740	0	2468	4246	1294	5270	5440	6402	4540	0	3234	7796	3480	0	4186	2798	0	8150	0	5250	5964	10360	7686	4436	2536	13002	6598	4804	5552	4184	12184	6602	11762	6588	12124	5864	11614
687.345	23502	31424	7834	15432	24052	31226	71606	414128	1059740	63908	1140	1886	0	1430	2354	18920	7510	31160	32174	61940	5902	1072	12394	67948	12906	2288	16722	1910	808	14586	0	2110	2928	6608	18560	11930	6830	8508	3802	44522	12266	29348	13800	12486	45268	15852	30250	44860	11016
670.145	0	0	556	0	712	0	0	914	0	0	0	0	0	5304	0	380	0	0	0	2766	0	0	0	0	0	3612	10340	5388	4564	29690	31082	102454	232280	31866	21888	296854	49938	90226	60114	13930	389698	284894	488990	134988	719334	51916	543324	157544	231590
1675.87	620	970	0	0	1056	0	906	1290	0	0	722	0	0	1234	614	1764	528	820	1108	1210	0	510	832	0	0	2832	6380	3484	1328	19610	16930	60660	142832	21598	15418	171860	30576	57724	39222	10672	213310	191416	312872	89496	442774	30506	334618	109010	151802
349.163	450	1378	952	774	4352	2150	7322	17566	23564	6802	1442	690	2698	2028	770	3748	2284	8112	12060	13646	3720	2010	6942	23772	6090	646	1054	0	1116	968	1400	3362	4776	0	18450	14934	2222	5900	7500	16750	10004	4686	19418	5798	13808	3568	8822	15646	25130
433.189	24214	4714	30306	18668	35416	14900	15320	7044	2636	1408	6338	3026	4664	5868	7860	5812	21376	2336	1928	3490	6696	193582	24560	5678	2098	21250	20568	16190	28860	22256	6692	6024	5074	4780	5136	6736	5712	6906	4878	7540	32836	6314	3148	8126	5176	6996	9406	6200	21442
692.339	1156	3296	1348	1152	2454	4322	6058	21646	94264	2550	1372	1274	2222	0	0	13084	1846	37920	18120	29242	0	756	2232	35438	2172	1454	1978	2786	0	2142	0	1324	2530	2746	4146	7950	1444	3248	2690	4624	4624	2832	10354	7002	3044	2002	4216	2982	9768
463.2	2228	2610	5548	1396	35456	4032	2112	2782	2436	2596	0	1574	1374	2230	1552	1602	1684	1254	1482	2190	1852	6530	4400	2908	1882	9780	28052	2252	4944	7842	6098	5030	3444	4092	3720	1806	13842	3084	2520	4204	3818	6074	1604	2772	3920	8210	4538	1288	1958
431.173	10040	2016	17674	9612	74208	13838	4610	10186	4758	14496	2754	4928	4972	24098	2102	9394	11804	4934	22522	8744	4076	85408	275534	123528	5064	3378	7280	4306	4638	13612	3282	3784	4764	1604	5196	106504	6766	18702	4942	8348	60704	5702	8826	4410	8644	4672	50782	32368	17046
276.113	2870	15200	3476	3044	9702	16656	24006	29396	43880	26744	10054	4836	12224	13198	4090	16306	4234	15842	19890	29464	18712	8178	12644	26560	13874	1246	4744	2374	734	7258	5146	15648	24794	15324	14838	16786	3214	15344	9256	11470	13636	14026	22988	18302	16018	11324	11152	25632	20824
603.326	1872	14292	5744	6480	18174	4930	9506	4988	15722	10226	3390	4780	7608	4696	5250	11262	3190	12130	15796	11414	28950	1272	12652	15342	9306	3506	2814	2252	0	3570	0	3394	3526	4920	9026	11878	2006	8538	3490	15812	7502	7186	21894	5212	9092	4098	9588	7532	23412
275.119	22552	99134	79852	29272	53754	94270	15976	28330	7940	84118	19650	3032	17490	6536	105196	13730	5436	16464	14110	10566	19502	2632	26324	33264	0	1430	4894	10602	1888	4480	12424	27526	23144	9500	5582	12194	9604	9556	6054	18702	15064	40056	10492	14674	25358	22766	7200	25334	8286
800.427	4924	7614	1696	4404	5198	3598	10750	78738	106206	6452	1054	966	1192	1742	1234	3980	1040	7512	6590	8682	2982	636	896	8194	2220	7308	20780	3858	1020	27302	1348	5156	5362	13734	43934	40810	9464	27288	5132	92892	71358	76360	66866	44184	124814	41168	121966	97640	46390
464.192	1400	7924	1652	1924	10860	5474	3452	5992	15312	8608	1664	590	2360	2220	1114	5438	1286	6100	8888	13088	1876	1582	1672	8050	2046	902	2864	1852	440	0	4370	11098	13950	14238	14832	3252	3116	24750	18274	1988	5410	2856	0	0	8838	8616	6068	0	0
247.125	0	2732	30638	4594	41562	46604	11008	21548	4590	50746	3806	2788	0	5944	3728	12226	17944	12490	34068	7042	6660	136760	52798	48962	4770	7460	6844	0	7594	6318	15452	13442	16294	5500	7736	45552	9800	9432	5230	20624	82078	23270	62206	8680	20242	12770	114504	16390	14690
1119.55	7086	19472	9938	9996	29570	4558	12258	9374	13516	15042	3868	4440	12062	8314	3698	26358	9302	17122	31196	59482	15658	1752	15592	26914	9294	5684	9558	8298	0	14560	0	2990	4176	4696	10730	4466	6454	10904	6622	12142	14584	8118	5430	5920	8766	8032	5946	0	8786
777.406	8156	15430	9750	10200	28194	8076	9022	17226	99482	21002	2456	2870	4506	8694	4068	35690	4590	40338	33268	69724	24830	2508	15250	45640	13532	5306	17844	5170	986	8734	608	2832	7192	7904	33324	39372	15716	12824	5820	35346	10306	14530	12066	15314	76026	4486	53634	51192	24938
249.14	2642	2236	7296	1846	34008	6826	3700	6992	2168	4472	2090	1142	1526	1396	1270	2164	3724	1698	2344	1320	708	28494	1010	2066	1902	2648	4102	4020	9434	5182	19610	7442	10852	5254	6570	2620	6206	0	5298	7816	21184	8500	6986	6322	10800	10966	24092	0	16718
1371.7	35484	50938	12056	21216	13286	12720	22814	10514	16050	33344	9800	8990	16982	26228	10222	71766	5222	71964	75030	79300	0	2300	9674	9638	37758	3738	8590	7312	0	6392	530	2506	7408	7772	18978	37174	17884	17648	24706	10730	8826	6340	1584	7666	42998	5356	39572	56782	18008
282.157	654	544	780	0	6506	3082	1188	20150	3584	14414	0	932	0	3742	0	822	544	292	2026	3506	6624	1714	4212	4440	1390	1288	8684	1214	616	9362	1446	3722	5564	12802	76706	7168	7914	11424	2062	24446	2338	15650	12538	4298	18378	4476	18312	70250	30668
203.099	6586	31150	31376	14378	8804	28342	5624	7640	2022	11448	29148	2040	27836	7300	24854	10856	4454	27164	2524	11046	24928	2284	22314	12920	5838	674	2064	7400	1706	3736	0	30770	23472	6168	1170	2648	8734	4370	4984	8076	11938	25100	9148	12132	11482	60300	7190	4550	1674
676.358	13414	23932	5744	9844	38504	7862	38894	36220	82730	37548	3054	1378	4190	2570	2820	14830	3446	36008	28872	57560	20652	1152	15164	55422	30258	3216	18930	772	704	16686	0	1040	4064	4302	14966	27038	3846	13534	7964	22256	3594	19518	1816	8056	50138	8492	29968	66154	32328
373.16	978	1690	1068	1004	3562	2722	7476	5412	8920	7618	2314	900	2590	3120	1082	5144	1246	5438	7794	6612	3372	3304	6444	11206	2732	658	1448	1084	296	2728	1270	3100	3204	3858	3078	6726	1744	4032	2098	3328	6202	5258	7086	4286	4282	3126	5370	5182	3994
287.21	2952	1958	1406	2770	3516	4814	3400	7982	7316	7628	1468	5040	4318	7376	3226	2684	1746	2682	2642	6020	2946	9908	8044	13874	2410	5664	2016	2114	1596	1172	3948	2666	1776	4524	1538	778	966	1626	0	842	1200	2406	0	366	1924	4078	630	2504	3410
684.369	0	2384	1136	1548	3582	5264	9660	25044	42240	17170	1206	1270	4364	2402	1908	6872	2206	11862	13636	29726	6950	0	7248	33780	2848	702	1890	1330	0	3238	298	13740	10728	15188	14080	37750	3856	25362	13684	31942	8580	17904	65920	12318	15962	10420	19346	29224	35418
487.223	1048	5052	1544	1614	4278	10842	8366	11766	8282	16714	3832	1276	6458	2204	2256	3224	1158	3084	3754	1958	3788	1496	6566	7016	6784	884	3188	2192	794	3918	1016	3856	5862	4436	3172	19798	1960	15830	10084	3068	2992	0	8696	3834	12264	7204	12514	14854	13086
433.188	15050	3076	35210	11164	190408	24540	4912	14974	6918	18510	3382	7204	4576	27362	2324	7988	13590	4012	22806	10952	2348	178848	303484	148796	3312	34810	33574	16788	15092	44792	13306	23360	18320	5520	8438	269762	29820	49528	10486	54076	223050	17278	25704	10926	22040	23376	259894	41274	21760
191.096	13378	12650	14058	9640	11348	7732	3946	4154	4068	4026	10726	3860	10052	3468	5472	2310	1444	3388	2834	3136	4290	2436	6672	3484	3394	1754	11330	11980	2406	8356	4366	7234	8488	4140	4660	5112	1982	3914	6018	3306	5492	8452	5056	3968	4926	5858	4778	3876	5194
263.225	3610	3942	3756	4360	4114	3726	3736	3652	2226	4422	3756	3174	3594	2164	3410	2874	3756	2796	3294	1446	1388	4048	3784	3110	3706	4712	3466	4244	4138	3240	3614	4070	3752	3732	3888	4168	4070	3770	4004	3358	4228	3748	3126	3012	3414	4238	3102	3558	3542
458.423	8080	4546	8160	1020	664	7454	2132	1126	4848	3280	14550	13440	1078	646	1358	1840	4692	6584	7776	13428	704	452	446	602	2378	18098	3688	1392	6480	3062	12808	14018	9056	20036	7796	12920	5278	16242	5480	27714	19380	4828	11312	20612	24642	21422	33784	4636	7318
556.391	64336	38972	63684	9392	3486	72796	14302	9896	57968	35798	107574	115266	10268	11770	9888	14318	38364	62654	70672	267980	12542	3030	2796	4524	18816	117824	35374	11298	47076	28868	85108	91532	73570	182542	98032	111538	46444	139830	44202	278574	171920	50734	125350	199118	286634	171784	408520	61500	91978
540.257	39916	118790	101002	35354	183496	70378	82752	46202	218672	72622	58530	41876	35676	183820	17408	55804	30098	81318	60730	250496	135018	41962	8636	85446	20472	205318	67958	100632	27138	44996	26174	14632	16020	15544	30158	8116	4502	24674	17418	479410	775708	16052	23068	18692	13678	16796	14580	41264	30056
362.209	18838	64130	23096	13026	77152	29262	30344	19210	68244	32978	17718	31786	17802	57554	4556	25296	11508	28714	30306	60752	79680	9026	8050	36944	11206	23370	3344	9026	2608	3908	4382	2366	3262	3908	6314	0	0	2904	2260	41618	84802	1526	2736	1596	0	2366	1312	3820	0
303.151	35368	160392	38630	41678	4542	22614	32172	4926	18246	19916	124504	7504	138480	17960	36610	37884	18864	39532	39886	26780	21336	2382	29632	11622	0	604	1712	4796	1124	1498	3198	4900	4030	2942	1190	3840	2326	2506	4546	3934	13290	6892	5564	9516	7686	15586	5296	4146	2828
364.224	12526	27440	32912	6916	46620	40732	46350	22128	80554	43916	27698	37958	15914	95746	6100	22306	15020	21650	23854	66244	64144	31980	6232	35192	9620	27174	5056	19090	2850	6958	4150	3236	4106	3444	0	0	0	0	1714	65162	139328	2588	12210	2190	0	1380	0	7538	0
315.241	3184	1784	1802	2866	3644	4804	4128	6972	6750	6568	12916	5578	2848	10470	9664	2988	1400	1826	1902	7142	2022	5706	2062	3914	2408	3074	1760	2896	1708	1282	1340	2208	978	3954	1674	760	738	1144	0	2428	1874	2434	0	0	928	3024	0	0	0
575.286	2710	0	1310	1234	5624	1328	0	740	672	710	196	1728	0	1832	484	3864	1048	1290	414	964	2996	18362	3440	2430	716	16780	12446	2552	6106	7736	5010	1500	1552	7662	11994	0	2608	2500	1932	644	1136	2486	978	1324	6862	2762	1084	1562	2684
273.267	5544	6674	7228	5030	7378	6904	5876	6046	6466	6668	6288	7248	5526	5164	6642	7058	6768	5454	5736	0	4948	5860	6274	5950	6122	6394	6978	6064	6946	5520	5040	6532	5236	5362	6154	11322	4564	9830	8510	5688	6696	5658	8152	6280	6714	0	6146	6202	6186
341.256	2218	1216	1760	1108	1120	2432	1952	4644	7834	3086	1198	2892	1264	8054	940	892	884	696	796	9464	1210	1060	0	962	0	6784	3580	9392	4140	2280	2286	1244	1220	4722	3842	1360	1648	2902	2488	2970	7124	6176	3100	1572	2204	3460	1122	0	6732
429.219	1348	4290	3194	2056	3824	4598	1198	2856	1682	6746	480	774	728	772	3388	1954	602	368	2544	0	2382	1158	4666	5138	1446	1894	13480	4210	2202	4686	18610	44180	31468	12528	13382	19856	20350	15246	10938	18096	13354	100736	24570	11564	60690	32964	18222	31156	19508
453.219	802	392	1266	518	1900	1468	1272	3476	0	3164	458	438	522	0	388	1198	0	330	1360	1348	1484	1988	9102	6422	0	4034	9296	5582	6318	4052	3898	4690	5406	4026	4238	10276	5740	10578	12570	5928	11626	15504	11422	8960	14260	13352	7888	7886	12746
251.225	4460	5098	3480	3646	0	7606	15226	1408	9480	5090	16198	11972	32398	736	17030	1866	6606	4830	10784	2280	6942	850	2836	1888	30858	2490	2784	1662	4054	1254	836	1018	492	1778	1082	7562	3858	3852	2850	1864	9680	2342	1984	2542	4962	1060	8620	4920	15058
343.272	8660	3442	4302	4076	2106	15376	9952	12490	11572	12702	6156	4710	6484	4410	4510	2280	3050	2262	2812	10156	2114	2880	0	2822	2582	3852	7810	8642	8160	7010	3382	6130	3528	13242	4696	18430	2884	6782	4564	5944	6262	17138	4692	1014	12592	6538	1812	6626	11350
363.126	1798	692	0	0	3252	962	596	2558	1848	3296	0	444	0	0	0	1040	378	0	1642	660	372	418	1522	1526	0	10096	24924	2392	6532	7640	20376	12406	5246	18106	23864	4612	9796	15220	4602	12838	7014	14392	4082	3828	19516	6304	3970	16294	12454
393.288	15512	66832	18250	50226	1622	7746	8528	3608	9844	3230	2136	11736	10860	1696	1706	9474	29610	7024	13478	4024	3014	1740	1676	4002	6960	2002	3214	8230	5464	5786	1500	2136	1080	5816	1996	5362	1226	5386	0	0	1906	6058	1218	1298	9368	7054	1838	9308	14116
439.239	0	544	0	334	656	562	1006	0	1084	1274	608	0	508	0	0	984	778	616	846	1804	876	1130	1076	1144	418	1640	5630	1610	10584	1292	15900	7386	3470	7956	18718	4556	12636	30298	13282	9830	27420	15286	10434	10304	18664	17316	22138	29788	42626
285.267	1590	2240	2802	1494	332	3070	8078	1956	4128	1576	0	27936	14576	614	6344	1666	24020	5186	9770	19646	9522	328	2038	550	31182	2106	5728	1320	8800	1386	3482	2846	2644	6930	822	12946	4954	21164	3348	6516	23870	3062	4388	7912	18456	2440	12326	17734	8394
369.288	3104	1678	2000	1960	642	2850	1898	3864	22810	2206	1648	2456	1340	2450	1080	1078	1756	888	396	10938	1558	516	0	424	1384	3304	4270	4772	3742	2710	2390	2520	2014	6036	10114	3972	1890	4844	3274	2744	5674	7640	2250	2050	11648	5112	1386	7246	68116
804.463	0	0	192	0	0	1370	0	0	0	0	0	540	246	1566	0	0	0	0	0	1930	0	710	0	0	0	650	2564	454	358	1226	824	1132	0	4318	5226	0	3746	7162	1524	0	0	1604	0	0	5710	1614	0	9042	0
309.267	1042	4510	2128	2594	0	30272	28394	16938	4770	19962	21574	34262	95768	0	18188	2416	36066	8600	15238	1270	1954	0	780	0	13472	2152	11178	4978	8516	3346	3292	1206	2326	3926	1136	36276	10652	26100	5288	1696	49246	7034	4860	4168	17310	1448	3988	2744	2534
726.432	556	0	906	0	2568	2678	256	1692	0	1612	0	0	0	806	0	0	0	0	0	1592	562	3306	7762	588	0	8274	50056	1920	5534	16602	23456	8320	7258	35322	68576	1762	29602	34440	17462	15362	9410	30010	6200	3668	32722	12026	8856	15020	26606
395.304	1332	3980	2640	3770	0	4548	3434	3518	5322	3456	2022	5018	2624	664	1232	1102	4224	750	1110	2582	1472	0	0	576	2524	2076	2250	4592	4140	4792	2524	2610	1236	0	1722	8174	0	3988	3240	932	2056	5082	1050	996	3788	7430	0	6452	15852
289.053	0	0	0	0	0	216	0	734	0	228	0	290	314	138	0	418	242	0	660	0	250	258	558	600	0	9842	15764	2196	6200	5314	10782	7804	3446	9240	9946	3564	5744	8474	6534	7304	6260	6936	5184	5686	9524	6888	4158	5428	6866
369.251	3074	0	7802	2612	5758	4322	1492	4588	2030	5904	0	738	0	1644	192	1586	1392	2352	2166	2718	2124	9234	16318	9716	1406	12210	46402	8324	10694	22038	25122	11054	15126	34120	70034	6276	28510	34470	22460	20656	12608	32688	11932	8164	33234	14562	15540	22714	32676
303.292	14452	14522	13488	13724	13766	16656	15962	15518	13128	14622	15454	16940	13674	12984	14458	13706	16318	12792	15254	15820	13036	14260	14880	14368	15186	14846	13542	15062	15530	13522	14648	13878	15836	15936	14408	14520	12886	15932	13928	14724	15258	15598	15298	14554	13782	14114	19024	12384	15126
557.374	91572	97922	50660	64660	139740	116214	80898	49632	363116	60964	42098	103548	45630	285352	59020	169820	54314	123308	152154	1302888	29804	33630	10790	66360	63550	128322	1622	38942	7946	9172	30466	3500	3092	41492	21102	3924	11648	17696	3972	92534	46308	6896	16080	6626	0	0	2444	10304	8996
557.311	1340	692	1886	2128	3412	0	0	0	0	0	0	1830	0	2222	0	1998	0	0	0	1508	8634	2174	3012	2336	0	16206	21796	5900	8472	16508	5736	4016	4346	12930	52990	896	4078	19216	7512	814	1488	8374	3416	5012	95798	10628	4808	10184	2170
371.303	3870	3148	3694	3538	0	9340	8152	8812	14658	10692	6576	12634	10754	2348	5972	1950	8584	2904	4298	10788	3242	0	0	0	6530	4320	13574	7254	7272	11146	10670	8350	4408	15566	4776	11798	4102	7672	5772	5278	9246	14710	6286	4664	10876	12104	2572	6600	16106
499.332	30376	10238	8608	31638	27340	14246	22286	9384	99568	11980	4328	20642	7542	107772	28720	65542	22428	29688	34594	218384	0	7440	2024	10888	27554	26404	1804	8628	2492	0	10062	3332	0	15940	9010	2482	4772	5514	0	25192	21026	4566	28708	4290	10988	2438	0	4274	4944
421.319	5810	25044	9398	20798	434	9442	11912	6952	32348	7188	3718	6728	5448	0	3564	3068	31984	4452	7878	5794	1184	0	0	634	3852	4004	3526	8730	3910	11256	3624	2844	1440	5906	2018	10242	1570	10738	4240	1372	4720	8124	3564	5232	5980	4284	1764	4588	8890
222.057	9146	4052	8346	6926	9634	4506	6268	4770	5488	3744	5060	3152	5854	9648	5720	7714	4930	5010	6248	9060	11902	11664	8336	0	4592	7114	5514	6970	7878	4164	6088	3934	3754	4762	6944	2966	4136	2824	5262	5040	2822	3922	4444	4138	3850	9158	3874	5526	2972
342.288	9000	7280	0	5194	6878	6568	7570	42478	7210	6912	6884	13532	9246	4558	7008	8250	7516	5492	11978	7046	4278	4028	5626	5360	6756	9730	13726	4210	6754	5718	6012	7744	5156	16450	4942	8324	4296	9558	6234	7322	9500	10222	7910	10958	7432	8464	7994	6432	7750
348.193	5686	2442	5400	1660	36004	16830	0	28266	20098	38724	0	3482	0	61490	2044	0	848	648	5752	81384	42270	30122	53014	30398	6738	3090	4564	2566	4352	5060	4184	1708	3358	8244	26110	6656	5784	11928	5340	29298	2578	8648	10730	8402	8364	0	7838	44218	30120
517.281	4564	3344	0	626	2168	5976	0	1116	2066	0	1172	18586	1536	2714	4590	5038	4476	1238	1156	0	0	2904	4548	4792	6088	7606	20022	15262	4930	10630	1966	1764	1440	2702	7460	2666	5720	7324	5458	1134	5658	2504	1240	1632	6866	3052	2942	9718	2674
397.319	3306	4306	0	0	566	7548	9276	7064	17938	4680	7260	14072	7840	1382	6186	2894	14280	4356	3860	10638	3140	0	666	892	7484	11418	16660	25458	14070	24156	17964	12018	5686	28314	12582	41650	6258	24834	21786	5570	19920	21976	5838	6932	9418	12412	3428	7920	25546
313.298	1450	5904	5994	3918	0	1324	6088	2616	8312	1704	11338	15196	16048	336	4338	1076	25646	3798	7624	10666	5072	610	1570	506	9336	6192	12370	3720	5246	9636	2784	6896	5542	8206	590	22088	9796	11124	2650	2670	34676	5574	13274	9772	25226	1792	17352	6002	18204
227.189	27524	14968	16430	17332	16016	16226	16184	15842	16858	16926	14438	16132	15798	14602	15740	15410	14954	17544	15588	15380	14388	14812	12270	15700	13512	15340	13670	16044	19866	15228	15126	16448	14574	14010	13816	12290	15440	13150	15642	12474	12470	15722	15464	14132	13200	16830	16086	15776	12098
385.318	1132	0	1514	0	0	1438	1310	768	2002	0	3280	1368	0	0	0	0	1142	0	0	0	0	0	0	0	1352	4062	3036	3904	3686	5924	5534	3846	2808	5350	1156	3392	2156	4794	1608	2458	6188	4074	4832	2822	1536	2706	1630	710	2064
559.327	67874	13560	14644	4990	30818	20188	5756	6496	1306	14952	13272	90466	11240	5738	8356	9192	19734	1412	1398	766	56598	10578	11284	8198	29626	10960	44550	5934	8614	10670	4948	2648	3902	6514	13144	13788	18200	13930	5914	5066	22020	6246	2112	2792	15952	4396	5004	21600	11498
465.298	1098	7742	2168	3790	0	71414	198568	27810	6664	33704	48880	9478	34552	0	11508	4666	49800	6542	34096	1626	0	0	0	0	10044	2504	2452	4258	1766	1600	11074	32140	6892	9522	0	22220	3536	27354	11470	0	34628	7582	16584	6900	5784	6050	15364	5702	15412
778.462	1706	0	774	1476	6556	2964	0	2020	690	3230	0	0	194	0	0	1146	0	264	1720	742	0	11208	3998	3556	0	45768	53414	2076	9710	21406	35162	8574	15464	41780	18624	0	19240	12208	10638	4644	9504	14454	5722	4504	15742	23016	8020	4106	10592
395.267	8268	632	8998	9794	17054	12374	4706	9408	5780	11150	646	2654	754	5618	1824	6344	3476	5136	7122	3814	2018	21676	15888	11048	3082	40036	51800	11688	16832	28056	35674	13014	22412	46202	35102	3106	28354	21380	20574	12236	17102	25244	15736	9932	24422	23524	16910	12262	22672
583.327	27042	4154	3384	12548	8364	2848	0	1048	1804	1336	406	14052	692	15138	1294	16958	2546	4830	0	3058	31674	19524	4418	4594	2594	97152	67576	30574	31412	50464	23898	9606	15350	47370	50178	0	8742	30644	10536	2078	6210	11856	4512	5384	60038	13764	3796	10816	6070
447.334	4058	7710	15296	12888	1300	20076	43252	9196	10310	10570	42866	12132	19980	0	13378	1580	21080	2216	5020	1360	4684	0	0	0	15958	13738	13724	25032	15140	17476	22284	23412	15156	15628	2504	23440	8316	17688	10660	1792	18488	26704	11354	18008	14436	24946	7518	5640	13614
366.361	4108	29756	24458	13288	290	5160	1540	19138	3598	1200	17642	3762	32086	0	4800	198	0	0	0	0	276	0	154	0	786	480	11832	5172	1494	6144	22362	24588	37736	7034	3136	7938	446	46180	12798	1436	216	442	0	0	7680	698	1094	4758	11768
224.189	2254	2818	2720	2592	2260	720	2940	2628	2592	2380	2640	3598	2320	2064	2660	2348	3640	3012	5298	2268	2216	2232	2416	2074	2730	4894	7650	3726	4258	4768	6438	20732	3816	6068	3656	6448	3724	34080	47312	20228	22662	11538	9246	25948	46198	8052	30646	28414	5608
473.35	0	2190	1734	2554	0	2156	7690	2494	4282	1780	6842	3604	3498	0	3038	620	7878	682	1634	0	0	0	0	0	2448	1950	3882	7984	2860	3658	5364	5220	1984	4396	0	9908	1680	7674	3022	0	6422	4540	2874	2564	3972	5388	1578	1114	5280
331.324	6420	8628	8004	8492	6890	8300	7264	7162	6982	6406	7418	7362	7576	6064	7026	7588	0	7772	7956	6406	5984	6710	8490	6468	7476	7902	7742	6728	7006	7572	6980	7556	8722	8692	7282	7494	8410	0	7924	7656	7602	9586	8156	8314	0	7302	9220	7254	8302
388.221	7310	0	1616	902	2526	3052	0	17062	3794	5638	0	1416	226	0	278	1158	730	428	2288	0	4136	7788	7930	6714	2268	3970	20038	2640	7482	12214	17892	3588	10098	43782	141678	11422	26146	47320	48230	74510	11458	33002	17206	8676	45318	12820	21552	86098	74620
383.266	2728	0	978	576	0	1866	0	6518	1470	0	0	364	0	0	0	404	0	562	1056	2568	0	2662	3142	5520	0	1132	5752	1164	3208	5166	5832	1108	3898	16232	53250	3448	10358	16364	16182	24432	3136	12388	5548	2244	16008	3806	8828	31936	25986
399.334	4536	8558	18656	17592	0	23894	57264	9532	31866	10900	47424	23076	34220	2330	35638	1682	18892	5710	8582	11124	5136	0	1986	762	11080	26952	45168	33772	29848	35062	26190	21624	10690	35876	7938	28802	22844	21730	13586	8154	71722	36950	8816	17920	35514	20334	11134	4506	54168
326.001	9870	8448	12430	11790	9636	10474	8074	8494	7194	8444	8604	7702	8624	11488	9438	10222	9206	13936	9288	11090	13784	13258	8282	9708	8944	8794	7398	11360	8174	9438	7626	6626	11640	7034	8598	7284	9146	7782	7884	6876	7446	9276	7598	8906	6698	7258	7890	5886	5822
220.147	12034	1082	914	822	7822	2588	1404	12190	23328	13230	348	3764	358	44300	956	1432	1124	386	9044	64102	40142	12850	42484	28294	4380	756	0	852	1720	1484	0	820	0	1816	9456	3508	0	4454	1490	12984	1002	2180	3168	2150	1808	0	2360	13386	9228
430.309	4402	11352	5192	2248	6410	480	6524	7596	11942	4732	2218	15472	3424	20438	1308	22266	2232	12426	28414	173884	36146	2442	1990	12480	2362	53804	13314	31266	22918	10340	19780	4472	6602	24024	16204	9930	7966	21246	3500	10028	14994	3792	8210	3674	15890	3924	1740	11560	11926
327.24	4722	1620	2648	1328	8454	6584	762	8064	9016	14504	0	394	378	1646	872	2078	528	508	3220	3618	2264	2162	2902	4368	956	506	16146	2578	1392	7188	23442	5584	16928	41598	111062	9114	33920	42504	10302	24738	5244	42306	5776	1614	53780	4302	8720	69276	45534
342.219	5196	884	5090	4836	12988	5894	7690	10704	3240	9144	2374	3760	2436	4934	1566	6042	5386	1688	4362	7756	4846	40818	11598	6430	3022	39396	33820	9150	16196	14540	18806	10656	7766	17680	10626	3788	14506	11920	6436	10136	13344	10684	6768	10790	9342	20184	12552	8244	18582
425.35	2512	6816	9560	9620	490	6678	19090	8850	35570	9020	13920	11206	12024	762	11298	1220	17016	4306	4794	12792	3646	580	992	1132	8252	14168	30578	21678	13286	29684	29384	24108	11306	44976	7432	57518	15768	35808	28612	4720	38170	41548	7208	14874	29912	14116	8390	6448	45578
545.311	8646	12126	3354	2150	1620	14728	2322	2016	3594	10712	1680	8190	1840	0	5834	11136	14742	3354	2350	754	4978	1806	2428	2156	8200	24794	44476	24698	21042	49124	6016	6212	5302	7214	15564	9846	12794	18016	15810	2116	14122	10546	3662	4364	16960	8598	9944	22776	5906
325.37	85100	85798	89008	82356	86608	82248	84948	79126	79192	83014	78794	86786	80722	78856	76836	83812	90534	88396	78778	71310	83152	79644	84204	82428	82204	87736	86562	85076	83612	86210	79718	84532	80286	85036	78942	79716	77690	73302	85394	84000	79698	85436	80720	88128	78388	88592	84142	84018	79832
475.365	0	1384	1458	1914	0	814	2526	0	1286	0	2008	2506	2228	0	780	0	1838	936	0	0	0	0	0	0	1018	1114	3942	3132	2364	4464	3972	4454	2210	4202	694	5596	1692	4116	1238	0	3462	3226	1598	960	2630	3220	1790	954	2576
515.3	42862	66852	27132	41210	6442	10336	0	0	3300	0	8232	10894	3484	2188	17064	41052	27192	60604	2092	2736	51166	4182	4032	2206	8644	11698	5634	66004	9276	62732	10646	14698	16570	8006	3334	1038	2358	8626	4604	1566	2196	5090	3554	8940	24324	7264	2578	21502	4152
646.37	8006	24074	7556	4804	10896	19618	6232	10782	15142	30278	2144	3654	21388	14112	2970	11050	3450	3102	30062	14326	5304	16526	16304	9764	14934	0	4920	1482	3238	2370	702	0	334	2174	4772	3986	3500	4768	3888	5476	11012	2178	4514	450	10112	714	6548	8304	15054
451.366	0	778	1398	1564	0	1296	1992	1526	3790	1628	2256	2468	1782	0	1538	0	1654	700	956	1400	0	0	0	0	784	720	2932	1762	1062	4034	2400	2932	1210	3464	0	3978	2450	2764	1982	0	3664	4924	1308	1502	2972	1340	1548	0	3162
249.112	3466	3620	4182	3484	3882	3208	3248	3864	3622	3836	3666	3796	3854	4556	4804	4370	4846	4460	3794	3836	3402	4400	5120	4434	3710	4440	3284	4064	4212	3856	3652	4198	5132	3686	4566	3156	3970	3146	5438	4010	3682	4134	3810	4760	3382	3338	3586	2984	2826
587.358	105016	30544	29128	10144	14642	36940	15280	8062	2324	25558	19150	48006	10186	2264	7446	12472	42522	3062	1874	810	40054	6556	4712	3148	47708	14846	127010	6498	27248	23830	3506	3184	1564	8436	22672	55642	58890	37968	16480	23432	61864	25882	3180	7500	24054	12422	26130	64670	27202
501.381	0	702	538	2146	0	720	2566	1072	846	0	1760	2668	2890	0	1392	0	1824	0	440	0	370	0	0	0	1252	914	2256	3384	1138	3236	2566	2850	1350	1670	0	4790	2288	3354	836	0	9250	2392	0	716	1544	2532	726	680	1952
414.237	11248	1056	1686	2532	3890	6458	0	13894	10090	7684	328	3030	938	10806	724	5692	1704	1228	5896	13182	0	9986	5980	16712	3492	9844	21476	2574	9546	17456	24762	4572	16770	77656	74684	6204	28696	30368	41966	53998	8728	22576	19032	14142	30754	19752	21034	62926	60358
329.256	2804	328	3988	1336	49520	14172	742	23492	8138	19050	426	964	422	1536	4460	3178	446	716	1740	2598	1150	2234	1936	3744	2048	284	12134	1442	660	3164	13744	2910	6840	26554	60402	7028	20010	15418	5298	13540	2720	24646	3330	972	34246	1780	4438	21192	21130
353.277	8230	9480	9032	7678	7894	8700	9348	7836	8094	7848	8586	9130	9134	7740	7902	8776	8880	7820	9148	7184	4700	7730	8014	7984	8938	9346	8518	9348	9708	7720	9196	8650	8140	8286	7468	9240	8554	9030	8604	8616	10480	7926	8546	9748	9160	9552	8964	8166	8412
180.116	12522	53824	7066	8736	4382	3014	5350	2310	6364	9054	5022	1234	5772	2716	1138	4474	2674	3308	10230	7434	3168	4312	3274	2700	1962	2548	3728	1160	1620	2288	1348	1780	1084	2278	5160	2542	1956	2700	2550	1974	5186	1816	3856	1220	5798	1178	1992	4524	7410
477.381	0	2082	406	4678	0	904	976	0	452	526	1474	2272	678	0	1620	0	6020	6026	2926	1788	0	0	0	0	954	0	1258	908	656	4726	1578	2050	0	886	0	1820	1746	1698	452	0	2804	3788	936	362	2470	1844	1138	804	1662
212.142	21930	91042	16426	21562	10580	7396	11854	4994	13934	21526	11214	1532	11220	6214	2978	8764	5342	7572	22006	17708	8308	8878	5768	5934	2708	5254	7032	4642	3022	6378	2972	2920	3074	4694	10832	5790	5256	5508	5440	4366	8694	4200	7024	2090	12454	2312	4242	8954	12414
324.207	3302	0	1706	2382	8546	7608	1870	11164	8244	10478	496	0	0	18812	0	3572	1608	0	5514	49648	24184	14662	13384	11478	2636	23836	32884	5186	9330	14530	24714	4828	11674	58700	132360	11800	26636	18754	14560	22704	14940	12460	12342	5736	21190	13436	15618	81924	65162
642.41	2474	0	570	290	4784	2346	0	3628	1790	12428	0	0	0	578	0	692	0	0	544	1372	770	520	1350	1670	0	2340	53572	1270	2466	11870	47558	8186	14828	51574	190194	4736	44054	40594	5340	31206	4888	62216	2474	1062	86712	3530	4292	90112	39600
248.177	9166	5932	3870	3604	6132	2788	1796	10152	2116	6714	508	1360	1274	10910	1206	5040	1016	2538	10982	30564	43710	2490	40000	33058	5344	2394	11540	6270	5414	3814	2466	1940	1576	4754	34982	8564	11476	11054	2534	5384	4612	6702	2816	1498	27104	6352	2790	48538	21166
475.27	60294	87600	48816	57988	1522	12024	10820	2520	4538	7494	39404	30522	16848	792	15868	11736	40022	21444	2336	0	18056	0	8922	2324	20168	12930	47520	10788	9260	32892	1940	5438	1894	2558	2910	1924	22858	20100	2718	2780	7852	13222	2968	4912	8418	25820	3112	23494	9626
597.237	7576	20280	6914	2212	164	1922	2380	210	1154	290	9058	23120	10538	192	9006	12472	23926	8272	292	0	682	456	162	158	3716	12910	9504	14080	12012	9548	2640	8348	4618	1232	1270	1436	700	7086	3118	288	5462	3152	2782	12452	7998	12580	796	3028	1622
1136.55	2948	8078	2500	758	0	1610	0	0	0	0	2090	11870	2236	0	5284	0	10580	3218	0	0	0	0	0	0	1218	1774	1708	5638	4772	3552	0	914	800	0	0	0	120	3128	1028	0	714	658	1018	3396	1790	3134	0	752	0
579.263	3642	6420	2418	1088	502	2446	1488	146	318	276	5108	8870	4044	108	2064	5226	9002	2900	200	0	180	70	336	106	1882	3684	2300	4250	3712	3214	906	2706	1214	500	714	822	1038	2274	1076	224	2182	1476	1272	4166	2704	4330	312	1268	750
427.365	0	1588	4430	3022	0	1194	2584	0	5154	870	5882	3804	3712	0	5016	0	1864	1406	1192	2144	0	0	0	0	1856	3614	17502	9020	3314	11178	3984	7078	5374	6486	0	7112	11268	3994	2874	0	11328	8878	2076	4988	6826	4048	2840	0	9646
234.162	3050	3646	6810	2440	42124	23380	1400	40308	3628	74802	206	522	272	2006	3584	1570	658	534	3338	3284	0	7410	4654	8812	916	1574	7482	2412	1994	8328	5892	2310	3216	8280	38356	9446	6748	18960	3004	7824	3328	13424	3738	2032	11696	1278	4366	70524	34800
416.253	3848	348	1434	0	1610	2080	770	6154	3538	2042	0	888	374	3528	490	2348	1902	690	3428	4942	2378	6738	6376	8036	1372	2454	9230	1746	2762	6556	7040	2458	4566	18992	26360	6872	8324	11510	12240	24644	6580	8954	13814	7112	21422	11050	13896	22492	20602
467.301	225830	86988	168650	70086	3544	74346	25330	11528	9228	38162	128960	370746	187288	11710	77486	38346	56310	25410	1814	4146	335168	8270	45238	14662	114682	24050	66982	21970	15490	41140	22254	46932	15268	41110	17018	39716	92290	47206	15324	49202	37856	80760	21668	43364	97120	182556	16906	99146	36038
573.238	6680	17114	4926	4172	198	0	1438	0	194	160	5640	9640	3860	0	998	1880	10510	0	110	0	686	146	508	356	542	2062	3170	0	0	1302	258	1270	254	296	140	692	674	1210	54	286	1766	446	224	0	0	2030	58	1178	692
453.381	0	1086	2284	2874	0	892	3042	2414	7918	1296	4122	6210	5050	0	3126	0	5152	2356	1962	6174	690	0	448	0	1654	2410	12926	9212	2444	17384	5568	10572	2278	7614	848	12984	11006	8092	3204	830	13548	14008	2256	4358	5978	5382	2990	1366	6306
451.271	29360	51120	35816	20984	682	7852	0	0	0	5356	38332	100668	21346	0	18892	10748	26232	10880	0	0	50502	0	7436	2712	41218	23726	100186	16580	24162	49270	0	21684	0	15566	0	9624	68642	41870	9956	0	23202	39408	0	8904	16860	79650	0	38138	0
549.238	930	5030	0	0	54	596	242	86	278	144	1496	8980	1536	0	958	1558	2916	752	172	0	1884	0	116	0	542	4692	2782	5604	2062	4590	892	3046	794	718	600	368	338	1214	916	140	1392	0	682	2782	1450	4920	232	0	154
409.257	2676	5356	5348	3678	424	584	13010	7132	0	8008	4610	9586	12642	0	994	2804	7718	3332	11330	0	5664	0	0	0	8320	0	15424	3532	0	3328	5780	15954	9490	4710	3664	9726	6154	7290	6082	8922	25804	25792	28748	24784	87852	30046	7266	7906	13680
384.266	3904	13456	5448	6924	0	12296	3854	1670	4292	5528	8054	16226	6990	0	11006	10052	15550	15274	3640	0	4198	0	0	0	9002	3526	3098	6162	5114	4110	1462	2178	1678	0	0	0	1062	1868	0	0	3328	1560	0	1376	1628	2844	0	0	3596
581.206	1506	7630	1854	2330	178	3226	3440	512	1166	1188	3998	6530	4020	0	3646	3670	6514	4490	1662	0	906	0	0	0	2958	2762	1314	3054	1728	278	494	1262	410	0	0	0	416	658	286	0	1870	340	0	602	554	2334	0	0	882
1079.48	3238	14906	5852	3132	0	6870	2312	0	1408	1040	7536	11078	5688	0	6548	4130	12746	4736	0	0	0	0	0	0	2708	6786	4040	6014	4716	3978	0	2068	0	0	0	0	0	664	0	0	936	0	0	0	0	2640	0	0	0
557.206	2404	9832	3824	1718	56	3320	2534	280	670	590	4146	6742	3082	0	1624	1818	6984	1762	88	0	362	92	0	0	1168	7968	4996	3304	2788	3330	898	4526	1408	730	316	160	650	1456	470	78	1856	748	354	1024	1084	3646	0	362	384
555.331	8752	30892	10146	6598	0	3244	0	0	0	0	3168	12138	3694	0	8982	9876	11854	28506	0	0	4116	0	0	0	6740	5052	4180	34636	11304	21234	0	4016	6246	0	3174	1188	0	6476	0	0	2152	6420	9288	7166	8974	9262	0	6884	3524
233.155	14102	3030	3788	3084	3004	5852	5008	5994	5762	2794	4632	2414	4766	2422	4776	4116	2738	6284	4344	3742	1696	1482	1112	2006	1266	5870	6686	7058	10650	6654	9618	2958	2842	4856	5292	3028	8180	1520	7256	4778	1010	7374	11038	6042	6504	12370	10280	8490	3426
1188.58	18470	38670	23302	24012	0	26002	7624	0	2404	2498	16516	31754	19638	0	19030	19048	30166	25980	900	0	2276	0	0	0	13670	16014	6466	30752	21440	18508	2622	2846	3868	420	0	0	0	3056	696	0	7210	0	0	1566	1066	2592	0	0	1074
605.28	16374	24414	17020	16916	258	17488	5448	558	2588	1482	17046	22032	17424	0	17716	17344	22038	19260	1518	0	1302	156	338	76	12588	8422	5196	18512	14816	13400	2236	3726	2772	674	324	402	556	2846	998	268	5182	1234	1178	1842	3214	3330	198	784	1466
623.253	46206	69260	51706	55380	738	55288	22072	1028	6250	5570	49644	66312	54730	270	52428	54886	62362	54868	4126	166	4528	832	420	568	43984	31482	22700	67814	57222	57570	8424	15086	10748	2930	946	1086	1650	9304	3190	644	22432	3748	3716	7334	5388	12794	488	2854	5058
620.247	31698	43798	35908	35780	992	40774	11510	970	4944	3140	32056	43552	31772	0	33334	33136	39534	33928	3032	0	2984	0	0	358	27308	20060	15590	45912	39524	38146	5412	9492	7206	2212	1302	952	1270	6264	2674	574	13740	2774	2816	4222	3754	7872	0	2148	4134
465.321	20164	31494	30830	34660	1386	22014	47582	27452	24704	39430	57630	31514	59724	5412	5508	13760	19454	8338	20804	28130	10026	2200	0	0	8256	2464	23152	4896	14762	15566	20284	16648	18180	15930	5064	17488	4644	14276	6374	10372	9890	12014	34968	18086	43608	9618	16904	11414	58758
1164.58	6976	17946	7856	3578	0	7146	886	0	288	396	5874	12436	5080	0	6244	4418	8396	4200	0	0	736	0	0	0	1236	6684	3824	8402	8256	7754	1118	2384	3274	0	0	0	526	2080	774	0	1398	760	562	1416	608	2332	276	0	0
599.254	17338	28890	20068	8474	520	11526	2458	456	680	56	11900	22954	8808	170	11270	5584	11658	5624	240	0	416	280	56	108	982	11984	9376	16606	20946	16380	3252	10972	6356	1830	948	398	1134	5538	1116	374	3426	1872	2312	5194	3092	10824	574	1132	746
235.101	0	0	0	0	0	0	0	0	0	0	0	0	0	0	0	0	0	0	0	0	0	0	0	0	0	0	0	0	0	0	0	0	0	0	0	368	184	0	0	0	0	0	0	0	0	0	0	0	0
532.329	22030	3024	42860	25846	70136	5286	17998	23928	45640	7558	15420	1608	19212	70146	16668	38476	27370	169582	94384	171316	145858	288620	49680	61130	4146	4050	2600	6490	3248	0	5198	632	0	3080	3936	0	13490	0	4626	3138	0	5944	4830	2482	1980	7692	19342	12850	1454
154.04	27416	12652	32326	25004	39564	12446	26438	25580	34282	13732	22942	5916	23370	39604	17430	35334	35956	84310	57810	59570	58022	79178	41826	43920	6736	10814	0	11972	8880	4710	9738	2838	2710	8892	8104	3374	14332	2378	8758	8654	2050	9596	9904	7516	7226	18270	19856	21022	5798
210.103	85500	38232	110548	83764	132992	34910	86272	80876	113082	46840	64084	14596	69460	129080	63686	108354	107078	264300	174242	187798	180588	236992	136484	122894	27338	32846	28646	32544	26170	13964	33532	7538	8726	30880	27258	12398	49550	8768	29382	31084	6140	33248	28918	25294	21396	51362	70012	65504	18724
329.174	8462	3120	9052	6406	9228	2906	13834	7842	9506	3888	7176	1908	8702	7198	5606	10210	11276	14014	15250	0	10496	11200	12336	11344	3484	5828	5032	3686	3622	1814	4348	2208	1126	4322	2142	2200	5248	1416	2762	3946	0	3564	3578	4316	2994	10852	5392	7594	2592
248.177	4664	8018	3472	3104	4164	6680	2840	36908	6038	16370	1816	1706	3252	6562	1512	2816	1058	1480	7478	9504	8010	3026	5460	6330	4158	3704	48382	5396	6098	4932	2980	1830	2152	10818	100528	8194	9308	13946	4032	13456	4082	10048	3334	1292	27206	2828	4510	55402	29362
614.357	34256	17138	39488	36008	25754	8330	39370	14366	52954	33836	23012	1656	46198	33150	17016	46936	12150	38966	107130	45844	29466	29984	37006	25460	8114	5274	7740	2308	4790	2104	1586	860	478	3394	0	5244	3914	0	5248	4606	3080	2204	7990	1072	8948	3420	6978	9518	9724
394.271	24678	6340	13676	8872	15686	10438	3792	101640	22390	36328	1604	10352	2466	3986	3140	6646	2008	3368	16106	17896	22940	1478	9702	14202	14744	17102	14684	23168	15122	23484	4508	2212	4760	16868	59118	107842	33330	64252	28852	33904	60166	37910	9216	3640	65894	4294	68480	84798	46262
674.4	22266	27816	19292	26396	8822	5774	23546	4672	45522	82892	10442	428	43746	22728	6856	23198	1330	3976	78754	35902	10420	9038	10850	8562	6500	1250	2694	1954	1320	1904	232	476	0	1640	1596	7606	784	2090	3622	3824	16234	314	16412	1298	14494	0	3538	3838	22658
457.304	11400	13468	9434	12436	7696	4838	5720	5202	15888	25066	6696	1592	12494	12564	5570	11120	2246	5396	20538	17554	10068	8016	7088	6572	5018	1366	1698	1286	1620	2226	920	0	1182	1872	1430	2490	684	2136	3724	2564	4002	1616	8098	2132	6990	0	4622	4088	9022
364.26	8800	3060	2154	1448	4154	8334	2374	8974	66174	10212	640	5462	936	18816	1012	3802	1588	1666	26324	68032	14180	16082	3558	8476	6018	11890	14594	3438	27048	4734	6626	1784	1988	21614	40250	14390	12002	18964	7510	66142	13482	7478	19566	6524	17954	3572	19550	36246	54862
742.442	3712	0	1524	4162	5658	11920	712	5128	2892	17180	0	0	158	4134	0	8252	598	1050	10408	2352	850	7840	3586	9264	1252	55588	67884	4556	10184	41012	48948	17982	47262	102468	62122	9098	35346	32994	31666	14186	16260	39788	16286	10644	41658	29264	15402	22810	49648
718.441	2382	0	1928	1522	4866	7374	0	4404	2584	11552	0	0	0	2988	0	3012	532	566	6034	1306	562	5888	3148	6088	788	7692	18040	512	1128	5278	15960	6280	9202	28620	19464	19960	11914	11782	4154	7080	25812	12866	8468	2290	14952	5610	20200	14126	14414
575.252	4120	10180	3888	2310	184	268	2666	338	214	418	7566	8758	2036	74	176	0	4140	1146	0	0	1010	0	360	236	674	1564	2650	1024	0	1766	666	2040	0	598	350	1370	1448	942	180	198	1632	668	348	0	0	2260	258	526	660
338.245	12058	9874	9204	7064	4030	76722	27450	48362	40848	132820	10834	29296	24678	8842	19540	7988	24758	3680	32450	27422	17438	11372	11400	4772	92056	7988	15736	7340	10510	12906	8662	4964	6910	13760	25106	43126	19534	26784	30620	10774	61072	19862	6338	8226	27778	6658	51396	24188	57766
455.397	0	0	446	480	0	0	0	0	426	0	0	840	634	0	550	0	726	406	332	0	0	0	0	0	0	0	2270	638	0	944	0	1160	922	782	0	416	1772	0	0	0	0	1020	0	784	0	518	0	0	0
170.096	12062	13050	15862	13534	11736	11848	12172	11200	12158	11374	10424	11400	10448	11848	13884	13042	11804	13718	12328	10680	12658	12944	13722	11960	11828	10182	10570	11026	10060	9804	11176	10362	10702	9282	11054	9422	10122	10628	10080	10546	10564	10508	10006	9836	9226	9436	9588	10252	9296
481.412	0	0	0	0	0	0	0	0	2388	0	4112	0	0	0	1516	0	7500	0	0	7536	0	0	0	0	0	0	6560	2912	1118	8966	3432	8278	5460	4470	0	5438	13028	4088	0	0	2656	6260	0	0	2538	3978	0	0	0
423.276	3380	10574	10516	8766	424	2490	24040	11198	9092	10044	6682	11862	18450	1510	1404	3172	13214	6158	22572	15038	3746	0	1502	914	7220	978	19122	2262	1096	5712	29368	64954	53798	17906	2794	15540	19948	11936	9640	3114	20882	58716	75708	42924	40946	55408	9028	6642	15890
199.195	10094	11756	10880	10810	3432	6554	11632	9774	11290	8210	9996	5774	11206	5316	9474	8650	10298	12610	8986	7800	6980	3014	2852	3604	3534	6788	6318	7112	8038	7358	11434	5224	3238	6748	5090	4108	8690	3084	8034	5174	3078	6550	7538	6348	7522	9146	9246	8194	3194
670.441	1900	0	908	708	2558	5246	1792	99840	2766	57668	586	4632	2472	2516	3438	0	528	0	1706	5042	1020	2648	4218	1170	21100	2194	6886	2074	2760	3976	5146	1884	1620	24120	15826	33326	21640	45196	16406	12678	23268	13976	2380	1984	27160	832	32062	44422	59646
557.348	6278	31092	8454	3686	0	2886	708	0	780	922	3358	7670	3652	0	6816	5206	6270	12830	852	0	2052	0	504	268	1778	3908	5010	15764	8792	12196	1748	2470	3450	1034	1696	1344	602	5292	2158	990	2870	3822	8306	6018	9762	9138	1192	5086	2534
384.227	6916	996	7078	4400	6202	8158	1906	11910	8120	13862	676	1416	680	5770	738	8522	2964	3636	15118	5620	2440	7494	9438	14580	3470	17570	32044	7492	7806	20492	37778	24922	25714	55878	41138	24108	22852	25754	18782	23240	25652	23702	18118	8408	43262	21938	22008	24900	36152
370.212	2980	0	1710	696	416	1892	1402	5482	3540	4478	448	1782	732	3526	610	1892	3026	744	3422	3936	1794	5700	9650	8646	0	10340	57590	3796	13798	19462	12274	8228	8058	14132	84010	33386	32080	38498	31646	49318	31252	69090	23538	20914	85658	24992	53412	51944	60286
576.417	1802	0	246	0	322	0	0	2954	2530	2360	0	0	0	1884	0	908	0	0	480	9408	10620	948	1490	662	0	5912	16904	1400	3730	7610	22052	4034	6108	37388	170290	9120	25228	51476	12710	13074	6726	26078	4288	2712	66244	7236	5408	69198	77940
600.417	4930	0	4970	2094	998	2316	1516	5002	1738	10328	0	222	0	1716	0	2942	1264	1486	4212	3760	11244	2610	526	4726	1024	13390	25782	1922	8074	13030	27120	5436	8578	55248	159286	25266	31458	79810	38338	12626	14960	27078	13812	7158	59788	14542	12766	42764	112034
692.359	2302	0	1936	858	496	448	992	1198	0	2786	0	0	0	498	224	576	1192	0	2282	0	0	0	1100	1900	0	10728	18804	890	5216	5088	10438	5724	3964	15488	20016	17138	9808	20136	13402	5652	13958	9162	5718	5094	14866	12668	4210	8698	21726
371.132	4834	444	4242	3178	2050	2776	4454	4134	1880	4438	656	1832	656	2134	988	4458	304	1656	3836	1870	122	2172	2668	3578	1908	6272	7544	2804	3852	4044	6176	4986	3664	6160	6336	12466	5432	7052	7356	3634	11456	4454	3796	3254	5220	5502	3486	4774	5390
374.139	5540	1290	5972	3508	2794	3362	8898	4310	2798	5488	1050	3432	1442	1824	1838	4300	4500	1904	4490	2284	122	1946	3964	4522	2532	11838	13176	4340	7302	7246	9324	11966	7500	10530	9260	12968	9314	11256	10328	6682	13306	6806	7110	7246	9210	11784	7246	8424	11060
341.235	59666	4514	61416	39288	22864	40570	33362	46596	18764	83190	8164	16236	4714	25426	8090	41754	24708	26852	50958	28700	24314	28916	28118	50106	22638	24388	42386	8942	19284	26528	36802	17094	18520	60620	111848	141730	45234	75396	44416	21530	74466	36468	40274	19370	63952	29072	60460	87776	93006
218.168	21208	4786	5766	3358	17348	14026	2402	30216	28622	51614	206	2000	522	7240	3104	5784	1906	1374	13402	19318	25492	3704	5792	9810	5246	1014	1716	2360	2258	5300	1854	678	1042	2794	12182	10870	1222	14544	2342	9600	3528	3892	3848	1612	3878	642	2564	49494	22248
184.112	5720	4124	5170	5660	6418	4788	6138	4678	4860	5100	5152	4940	5252	5888	5688	5776	5308	5260	5426	6406	6838	5474	6164	6604	6454	4728	4332	4204	4580	4446	1326	3190	4284	4500	3814	5136	5118	3718	4886	5070	4832	5088	4532	4930	3996	5572	5044	4180	3538
595.365	120942	521760	183502	139756	5088	84884	11794	4256	14522	32356	125406	275298	99428	0	254692	114562	139626	522188	18098	1588	18920	3906	1972	3144	183738	30138	30848	124968	27636	78186	5418	8288	13188	2906	10648	5270	11002	31814	13240	1894	11440	11462	14408	8960	56712	13092	4646	17498	10226
511.364	5080	13478	10476	17080	0	4648	10714	13016	7082	13830	13560	6376	22208	1636	1654	0	4314	1408	5702	13716	988	0	0	632	3846	1690	13182	3122	6640	5770	14472	5968	6392	12190	2448	25568	5446	13556	5372	7672	8868	5442	18196	5754	14128	1604	15122	7072	65178
479.334	164890	139468	253166	259680	7368	167708	476980	353746	290600	376472	684754	251974	555340	43074	19058	78792	192294	43788	202208	355150	19930	10886	9374	10370	48026	9284	197712	19256	73516	61246	240114	173176	147586	250052	68416	341998	40396	294408	118116	119712	94370	105580	393378	170258	362692	42504	272022	100234	948410
204.08	45540	64792	66658	44880	84870	52930	55006	73364	75324	70404	36348	55274	48880	88412	48326	72362	48322	61834	81102	84072	87646	84590	71566	86370	54808	47214	40822	72294	45054	37842	59128	58976	56204	55750	60704	55270	44196	49554	62692	60642	47652	43674	59972	54760	53638	51038	61026	48992	56624
148.016	13616	18270	21490	12492	25718	15992	18338	25552	22284	21912	10680	15258	13956	24602	15782	19400	15170	16292	23098	25092	23672	21502	20180	27514	16904	14972	13526	19516	17352	12164	20064	18802	17836	15378	19298	15516	15304	16014	19314	16506	16712	12130	19256	17274	14436	14380	17406	13596	16576
422.303	8058	12442	5410	3694	2634	7018	3602	44740	17364	24382	1148	1940	1536	1188	1558	6100	518	4444	14878	11142	12438	820	2646	3580	6322	21036	10838	15452	12850	9786	5024	2446	4800	14016	18656	67992	16156	34234	18856	30874	47084	13472	14320	5670	39190	4774	125068	32778	32734
610.29	23128	22496	26184	25424	1968	13944	16092	3074	3298	6742	25610	27994	16562	2030	15806	7806	17544	8208	2182	0	238	724	7066	1898	9654	16838	24468	14390	9920	21738	9946	16996	9742	11524	4194	17568	17564	11766	7256	6218	18736	14288	3286	9096	10834	16684	4748	8720	3770
571.363	13382	42742	33502	14636	0	10152	0	1300	1650	1764	16070	19020	7876	0	14576	8898	18986	28306	1382	0	0	566	0	0	3890	10562	7162	19268	22044	18958	21866	33514	72304	8028	2274	1684	8624	19062	3476	1392	5132	23446	20608	20938	18700	39430	2986	3968	1226
343.251	5964	7484	3950	7028	3202	3790	1942	9898	7202	9298	268	1768	1096	4014	780	7682	2340	4488	11256	0	0	2650	2680	4918	3606	12460	17290	4782	3262	5568	15822	6776	9442	27586	28650	8164	20830	13034	7616	8554	0	14050	9830	7710	20114	13096	0	0	18386
396.228	3534	0	1038	690	770	1128	802	3330	3366	4468	132	1284	784	1130	418	2426	2820	598	3144	1880	224	2052	1636	3130	754	16132	19948	1746	6668	10164	6654	4322	0	20182	18658	14480	13212	12960	17452	24946	18432	34578	5774	19522	43796	25340	36090	24090	34994
219.105	186	0	0	422	542	544	302	264	494	298	250	0	394	372	380	576	246	0	320	0	0	404	240	298	472	0	576	522	0	726	458	362	480	324	466	472	0	294	390	248	0	494	506	476	0	522	0	548	0
587.273	7944	6556	8070	0	696	0	5732	876	1396	2420	8090	9554	5760	674	3652	2566	4634	2774	222	102	0	274	2852	176	3394	5194	7462	2014	3614	8628	3912	5012	4012	3892	132	5242	5950	3720	566	2460	6814	4998	1546	2576	4324	6206	2022	3564	350
362.207	22752	18916	8970	4832	0	2396	1610	0	5118	14994	8644	1718	6630	2364	3118	6848	3778	2918	17622	7450	0	2076	5844	7210	0	0	6432	24660	3754	25906	0	2958	10878	0	0	22608	0	9140	27694	0	30868	7270	129932	30436	64806	4120	33248	11044	46912
308.201	16470	14266	8224	3978	868	0	824	2756	3456	8360	8676	2036	5564	1818	2534	4274	2524	2268	8226	5536	5782	1272	3578	4120	0	0	5642	12680	0	14362	0	2256	5852	0	8724	11376	0	7392	13448	0	13666	4840	75796	17204	31544	0	16644	6594	30260
604.448	0	0	0	0	1500	2540	0	8176	6994	8624	0	0	0	2072	0	1326	0	0	1594	9086	4230	562	0	1298	0	8422	16750	1364	2402	6252	18666	2786	5142	47848	99122	3942	17422	21596	9178	10674	5196	15502	3314	1690	38984	5432	7034	36258	62556
249.116	228	0	176	0	234	0	0	270	278	308	272	0	0	0	0	0	0	142	0	262	246	218	0	304	0	108	108	0	168	0	0	0	154	282	0	348	0	0	150	0	402	0	0	0	310	120	334	0	0
652.449	3954	0	1330	3826	910	7834	2544	7058	3908	25994	0	924	0	720	392	9358	1884	2602	8712	1590	1430	576	0	1306	1634	31168	14874	1616	5956	13646	18538	2346	9582	56218	25052	990	11482	19640	18078	1758	8020	7964	7914	3910	16656	11354	6546	11348	55794
326.225	40638	12072	26240	43778	20422	73526	34732	65966	51382	124450	8018	19164	9652	21730	12642	67188	31548	36326	74620	33686	46106	16254	8504	22818	23932	190930	140020	41376	73728	127544	142614	47642	99224	254690	184560	33868	119476	138432	127472	40876	93360	102466	93308	64554	136696	111318	78070	110982	259006
400.155	7128	2786	5250	6458	3800	7804	7712	6232	5020	8926	1726	3184	1836	2422	2458	8046	6334	4676	7790	2346	0	2288	1544	4780	2408	16008	11044	7312	9844	11612	10514	6132	8152	12698	7406	6706	8516	9676	11266	4670	9862	6858	8074	7340	8464	9678	7010	6692	10564
946.679	2352	1976	1558	1970	9496	12076	4110	15092	0	4064	2102	2406	1476	11720	1906	7350	3098	3672	8536	18696	400	1012	1684	3068	0	9118	22720	5270	4274	11252	1066	2604	3612	6034	13840	3914	2226	3624	3134	9242	11580	15978	18914	15826	9894	1452	5410	2630	490
367.251	60302	13814	43196	70464	24494	96866	51406	65818	48814	152030	12534	24248	11456	18264	18174	93242	40014	49590	91588	24902	12044	21044	9846	27290	26178	42186	28872	11074	16892	26124	28724	11660	21776	53990	33590	51520	24342	33080	28650	8340	58826	21006	33788	16434	30076	23116	32084	37252	52090
437.29	63964	273058	256256	302124	6566	88776	796414	449916	498302	343694	215982	291896	479260	30712	59038	82266	404426	302862	1111514	0	12618	2376	71034	40748	201628	36374	436706	108412	32824	199532	624728	1214248	1338650	505942	77236	667680	709830	496596	342036	60574	534380	1168358	1196474	676496	511770	658002	242612	251370	564272
505.327	37644	60066	41998	38356	47676	37548	0	0	39642	42170	34740	43856	33718	45190	45386	43502	44564	41888	38336	52740	7568	43002	45642	45626	51470	47990	53060	38584	42666	45896	42146	44520	40422	40598	37878	33944	55684	42844	39914	47370	42662	46302	41462	42760	37674	60744	45908	51816	0
555.332	0	2936	4114	2488	0	0	910	0	0	0	3610	2934	1428	0	3124	0	2134	0	0	0	0	0	0	0	1426	1972	18444	0	2036	3750	0	2312	0	0	0	548	12426	4352	0	0	2744	2882	0	0	1506	3674	0	3206	0
698.473	7456	9252	1654	1728	1366	51226	24020	27506	25990	64514	1558	24958	13582	2428	7534	8948	10238	1498	33674	4072	0	2260	1254	2792	33790	4788	4270	3300	4910	2834	2266	566	740	4864	9986	12662	4968	8840	10326	3266	23982	1782	766	1364	8890	1228	7064	11092	16634
579.353	2812	2916	2772	1230	740	19606	1866	5472	0	2776	576	4836	866	968	1738	696	3932	418	940	0	312	802	392	526	6780	11236	13966	5502	7250	13996	2638	2622	1234	9612	9128	1022	8982	11062	2712	3024	7554	3564	774	780	3644	2664	1770	13746	4546
595.278	2366	6580	2970	5774	108	0	1368	214	96	236	6300	6070	3660	64	0	228	1542	0	0	0	138	132	178	94	0	3790	4478	2242	0	5018	0	2300	802	1156	144	1646	3042	1850	996	170	1880	0	250	246	0	3942	198	0	458
463.306	28196	136194	134964	169238	3946	40504	519610	284422	231520	163094	133770	141778	338788	12026	32978	41362	172564	184848	448384	310112	5310	872	22668	20158	64996	55906	571470	110792	31788	206696	383638	575590	588384	371296	82654	598222	516934	562500	425208	36076	474718	735262	643412	328446	648808	403478	223502	297710	610022
465.321	12722	65386	60250	37074	2098	16466	158054	150012	80222	54220	54302	49044	112390	7236	17354	9158	51574	33336	135594	117180	1380	1168	11478	8126	15980	22132	113876	25904	14148	54106	69240	67746	77204	63114	12646	304782	70048	101880	61670	19976	99398	131058	60126	61656	94984	32872	67482	72596	156000
648.442	6908	7000	7006	7920	7236	7570	7198	6954	6468	7248	6462	6980	7580	7360	7728	7768	7524	8082	8034	6904	1936	9682	10380	8596	8336	6406	6776	6794	6800	6628	7324	5988	8544	8562	6534	7674	6452	6584	6360	6462	6988	7164	6938	7734	6836	7236	6500	7536	6550
643.486	5510	5456	5456	5888	5330	5594	5696	6184	5554	5320	5682	5742	5224	6228	5430	5658	6990	4650	5572	5172	1026	5938	7696	6732	6128	4780	5674	5008	4850	4644	4886	5358	7346	7930	7460	6040	5726	5550	5656	5144	5642	6942	5254	5498	6808	6606	5326	6072	7500
402.17	3250	1758	4128	2494	956	3054	724	2696	2992	4626	900	1450	704	688	820	3506	4702	1386	4150	1228	0	988	814	1904	1866	9544	11888	5638	4688	8782	12026	10802	8894	12770	11990	6236	8864	8238	8650	4874	8260	8184	5696	4454	12094	11400	5288	7422	7878
1004.72	2144	2490	1520	2888	10382	11128	4226	16062	2554	3974	3050	2706	2040	11272	2962	7832	3180	3752	8002	18890	646	1232	1528	3378	0	8532	26766	5968	5436	13550	1252	2700	4416	5392	14244	4926	2666	3288	3038	8718	12104	18992	18436	15266	10314	1574	4324	2720	1630
314.225	5568	1088	4812	2318	772	5588	4002	6450	3976	11216	358	3756	1944	964	2962	5578	13374	3472	8494	3106	10988	2274	4660	0	1436	20566	46466	5690	22546	35240	8600	7782	8776	21624	76620	61768	64856	68028	73202	38622	60034	110308	38848	49012	158130	72056	90934	86228	132058
328.24	18366	7350	25260	16106	3896	23392	13256	31474	25940	50304	3814	8480	4154	5188	5836	25362	20324	13218	33876	20414	22590	5650	4242	10276	17788	58500	86260	30176	35380	61336	96998	59078	60938	149688	130004	38000	73860	87848	67264	26014	50216	69300	51228	28300	121996	69864	45106	62740	124018
369.267	21456	4814	27736	16602	3056	23470	12800	25644	13424	55648	3246	6298	2516	3340	3892	25216	20604	16632	32182	9704	3620	4992	4242	9102	12396	24736	36088	10844	10764	27436	38532	21010	23790	66528	62460	35856	29620	37018	26300	10890	39578	27358	25644	12610	51666	30290	28580	28484	52822
599.46	10478	9956	10070	9438	10170	9844	9480	8902	9998	9458	9206	9832	9608	9578	8810	9528	10086	9368	9426	9256	1540	9842	11632	11044	10492	8018	9280	9658	9132	9162	9578	8988	10508	10002	9788	10106	10186	12188	8978	9938	9838	10786	8794	10672	9120	10206	8694	9546	9016
604.416	13164	13240	12180	12488	13602	12662	13128	12468	12192	11932	12172	11642	12040	11974	11790	12262	13020	13296	11978	10160	4708	12992	13522	12946	12376	12090	12822	12138	12878	11780	13178	11022	13856	14332	13132	11406	12246	13170	12226	13870	12660	12420	11418	11740	12310	12536	12170	12028	11600
290.224	4480	2468	1070	1356	1070	1790	1392	9958	9466	23800	626	1398	794	1328	1200	3566	6130	1646	13558	15244	13240	844	4352	6554	1564	5970	21776	5056	7408	29406	15408	8804	37616	15200	93958	40974	33848	42512	23404	39260	25812	95328	105892	55764	147040	20952	44630	108056	83434
267.075	89106	93758	90342	88802	90700	87446	97110	91072	87186	92428	87940	87002	90296	85558	87148	90238	87728	85316	87874	85210	52476	83372	90514	86048	80892	110880	105762	103494	110512	98476	107170	102342	101240	103798	102094	97856	98554	96738	93244	100500	102010	95042	97626	99306	94402	100332	90606	90544	83832
301.24	3700	6888	6488	7358	0	11156	8490	5268	2026	5444	10458	3754	12664	0	9892	0	2996	1424	1576	0	0	0	0	0	3612	976	3880	4680	3990	1862	1252	2732	3022	966	662	6296	1402	3982	2682	0	4826	1224	0	0	1374	626	2232	0	2258
424.207	10768	9798	9800	12166	10130	9968	9652	8848	9144	10660	9118	8932	8878	9168	8328	10420	8814	10204	10596	8456	468	9624	10356	9190	9562	10050	8318	0	9678	8786	9398	8546	8850	11132	8198	9002	7690	9018	8796	9122	8168	8438	7660	8320	12180	9452	7548	9032	6162
560.389	14090	15054	12876	14890	13756	14362	13186	14558	13114	14052	12136	13052	12980	13428	14388	14996	12940	14058	13424	12234	4054	11400	13762	14342	13692	14506	16648	14726	14764	14404	15850	14778	15212	15496	13876	14138	14710	14400	16866	15858	15008	15338	14276	14708	13296	14580	13008	13848	13722
297.267	34292	32500	56556	44486	1876	28732	20460	44608	11752	21654	57274	33726	31552	2702	26192	7394	6396	13178	6834	9860	3996	646	1504	650	18412	45594	31542	124652	44256	39446	29998	34184	17746	46924	20396	50420	22628	43138	27686	9364	24652	35092	11696	10632	10574	4470	9786	10552	26416
555.434	11048	10826	8886	10362	11726	10364	10890	10830	10170	9698	10082	10196	10512	10632	9436	11176	10966	9556	10720	9552	1588	10906	10420	10862	9436	10850	10742	10622	10988	10702	11344	10430	11994	12472	11288	12876	11910	11918	11768	11394	11868	11990	12364	11768	11252	11690	11400	11274	10214
516.363	9272	9688	8976	8474	9434	8604	8932	8288	9256	9202	8616	8504	8980	7802	8406	8542	7890	8464	8242	8116	2646	8202	8942	8538	8452	10566	11232	9508	10734	9690	9724	10060	10382	11832	10550	9626	10290	10794	9654	9464	10078	10162	9624	11810	8898	9724	9134	9734	8828
511.406	8092	8504	0	8162	7728	7692	6714	8690	7224	7398	8010	7302	7352	6540	6364	7436	7342	8274	7096	5792	1446	6146	6410	5902	6426	8636	9372	7556	8646	8848	7614	9608	7696	8880	7166	8032	8630	8392	7950	7880	8416	9464	7524	8266	7626	8200	7746	7318	8248
547.363	31808	49648	72720	39558	2330	35410	7822	3708	3006	9320	55198	91000	18188	612	17946	7486	31848	25472	2704	584	18060	1312	4254	1244	32724	9754	15492	7254	6058	22666	5674	10970	5700	5948	1790	11292	26818	14640	4660	4104	14698	13676	4300	4080	10612	21850	6240	15290	5554
364.261	8584	7438	5406	2394	5860	22484	4540	29992	39658	34212	982	6138	2708	31852	2292	5646	4232	2812	22456	93852	34436	35234	15210	12226	12260	13482	60740	3940	17096	12734	18040	10128	7264	85520	131186	54298	36350	56772	21932	116614	91278	49860	17366	9894	75090	15662	70362	105948	179954
493.351	22396	42846	52410	37642	0	30690	106686	0	100590	72916	97924	0	0	0	0	6370	0	0	0	66852	2810	0	2934	0	17090	6000	0	11180	0	0	83086	67802	95420	59046	13564	105906	24256	0	0	0	0	35132	80514	29712	0	0	70968	0	0
467.38	4796	5254	4220	4492	4060	4888	4572	4286	3866	4532	4482	4716	4238	4110	3714	4052	4786	3870	4740	4392	606	3718	3854	3578	3594	4590	4262	4938	4722	3848	4232	4816	4942	5200	4938	4998	5074	4402	4230	4826	4584	5134	0	4898	0	3738	4200	5260	4320
472.337	7246	8882	8368	7526	6722	8368	6938	8432	8000	7876	7276	8212	7426	7164	7242	8120	7528	7782	8698	7676	1760	7496	7498	8320	7432	9018	9686	9932	8948	8076	8636	8520	9296	11382	8398	8984	8316	8426	8588	8722	9532	10244	8310	8724	9034	8754	8402	8308	7084
277.24	32768	89754	37706	82418	1356	28176	12706	12492	10242	19280	17026	6386	15480	384	17934	5490	11232	16416	12672	2334	1180	264	980	0	12262	1546	2350	0	2608	5252	3278	4082	3626	1902	1368	4946	2094	6730	2534	1058	4546	2362	1374	2236	3270	1196	2886	3942	6532
706.484	7576	6608	6494	6440	6808	6896	6846	7618	7386	7432	7512	6736	6906	7400	6828	6578	6148	6398	7014	6486	2296	7178	7462	6816	7192	5982	6278	6122	6018	5902	5814	5128	6184	6412	5976	6042	5654	6206	5704	5488	5886	5956	5412	6410	5604	6562	5926	5542	5604
428.312	8970	9312	9014	10008	9066	9588	7496	9980	9040	7912	6916	9898	7592	7950	7730	7640	8040	7364	8516	8852	1398	7100	8596	8612	7514	10436	10110	10626	10146	10674	9734	9804	10132	13238	10090	9388	10446	11204	10114	10820	9236	9640	9132	9996	9876	11424	9150	10542	8544
662.458	11800	11892	11784	10580	13140	12270	10642	11016	11420	11378	11498	11008	10952	12460	9808	11828	11014	10700	11622	0	4260	12384	11306	11242	11560	12264	11056	10970	11332	10636	9738	9114	10226	10516	11592	10182	11272	11408	11454	11118	10988	11278	10122	11322	10412	10488	10488	10274	9210
299.985	6114	6250	5212	6016	7558	6654	4438	5428	5460	5282	4476	4098	5376	7652	15192	7252	5316	7780	5504	7688	8494	8424	6842	7880	6666	6358	4866	7498	6166	5488	4252	4804	3936	4324	5858	5208	6396	5060	6908	5026	5254	4782	3860	5058	4746	5462	4732	5852	3008
657.502	9252	9162	8560	9312	9088	8734	9452	8968	8392	8988	7756	9008	8838	8992	6520	9098	9238	9256	8610	0	1938	8256	8990	9270	8948	8056	7992	8524	7606	8852	8048	0	0	8672	8266	7960	7634	8020	8676	7974	7666	8248	7472	8370	7922	8806	7610	8184	7158
618.432	12930	13012	14570	14760	15712	14488	13112	13474	13876	13084	13276	14092	13854	15180	10898	14950	13890	12838	13134	13908	5398	15302	14994	15044	13318	14452	15338	13862	13752	14232	13766	14804	0	14040	14182	14138	15232	13870	15132	15104	14676	13970	13306	15708	12714	15202	14614	14084	13204
451.306	5838	23286	28880	28942	842	8728	77482	51078	47414	40694	15724	22488	47924	422	1348	2426	31096	12270	32382	35100	734	0	2328	1798	8434	10218	155252	19742	6478	94160	139292	388966	477154	111648	8024	167652	145900	110376	39444	16494	152646	266688	361078	229938	196036	203806	75536	35832	52096
613.476	12130	10692	11434	12288	12348	10950	10882	12170	10572	10534	10332	11434	11122	11796	5268	12192	12304	11586	10730	10952	1852	11994	12312	11584	10026	11624	11048	12762	12660	11502	9688	10354	10410	11294	11754	11384	11486	11278	10770	10660	11000	10916	11110	10758	11616	11504	10714	11672	10274
250.193	36200	122400	28368	60600	4788	14464	19242	22388	11114	22736	5484	16510	20572	1940	8960	27142	21190	62674	59074	5678	8706	0	5062	7674	22842	1436	7468	25308	14586	8474	2430	2826	1610	2702	10084	18866	4966	15008	2760	5394	8632	10830	2390	1218	14872	1788	1846	34920	12584
306.113	26292	39304	19516	26760	6756	11798	17200	12900	7528	12080	7102	14884	16682	2074	0	18602	16602	27134	22650	2984	0	200	5258	8100	12248	4456	10602	30108	21604	11780	5274	5596	3788	5430	9174	17604	7610	14032	3926	6710	12198	9150	2466	2036	11904	3154	1324	19448	6966
354.257	3570	2648	1000	4166	0	0	2588	6558	6842	14004	370	2754	966	0	2408	6634	3616	4596	8478	1660	3466	0	498	734	6536	7838	10050	3614	4102	6826	7306	4360	4156	16318	21782	3188	9942	9476	9288	0	5244	7536	4596	2706	27280	5304	4326	9176	17370
607.383	0	602	0	506	0	1022	302	0	0	876	0	358	0	0	534	0	586	418	0	0	0	0	0	0	1648	0	0	638	668	0	380	0	0	632	2720	756	3440	2964	540	406	0	0	0	0	1288	1052	578	6444	480
569.45	14646	13244	12094	12102	13960	12496	12488	12904	13128	12708	11488	11720	13138	12974	2542	12856	13034	11882	11586	12136	1916	12116	12610	13764	13010	12588	13840	13050	13116	13596	11638	12206	12664	12552	13238	12154	12194	12448	12736	13470	13148	13284	11318	12668	12422	13798	12516	12338	12186
227.225	6266	6974	5926	5454	5228	8248	5340	0	5594	5416	5674	4410	8414	4664	5342	4198	5030	5470	5064	5332	4754	5468	5674	4276	8020	5446	6036	6404	5474	5156	5826	5448	4548	6892	5960	5672	5562	5376	5300	4936	6444	5564	4900	4854	5744	6128	5760	7572	5822
574.405	17506	17410	17386	15490	16552	15684	16460	16622	16300	15478	14312	15518	15254	16616	8438	17396	16624	15680	14746	13598	5544	18022	15898	17352	16530	16912	16496	16484	17202	16490	17460	16074	16472	15682	17158	15582	17650	17526	17414	16540	17470	15576	15506	16522	15832	16252	17102	16300	15438
323.282	34656	53738	65878	59162	4906	80304	36026	84082	36442	68494	62030	14588	16542	1346	17208	4662	5050	11822	6792	6762	1588	206	1238	320	8328	17888	9916	44074	12364	16628	16936	17616	10644	16534	5234	36344	8260	27550	16130	3052	12218	9804	6408	5868	5314	1528	6684	6314	14060
359.246	1996	2866	2400	2476	512	17176	14422	9778	3820	17316	10354	3984	8092	444	4502	4180	7772	5636	6796	1760	1260	890	1490	1202	10952	0	1306	1806	1252	582	996	2028	1388	1160	1144	6440	842	4262	2158	682	7818	1628	2154	1778	2084	1358	5760	3656	3080
525.423	12352	11252	11448	11402	12996	12278	11970	11812	11158	11964	11678	12242	11864	11572	2416	11764	11048	12080	10892	11576	2142	11894	12904	12664	11816	13050	12018	13092	12252	13336	11880	12594	12012	12162	13216	11674	12684	12094	12878	12980	11702	11762	12218	13162	12592	12590	12564	11814	11284
786.458	10068	9392	10314	10062	766	5960	2958	5062	5366	4242	3872	9612	4256	0	0	5128	2880	7240	5808	0	0	0	0	0	4242	10946	9444	12930	12778	9988	2350	3440	3968	4132	2492	7310	4326	0	1964	2928	9562	7692	370	1438	3792	2132	0	3860	4128
424.259	38390	40068	47238	51492	1228	11436	3846	18682	9090	11414	5568	27262	11388	0	344	18436	4772	38510	12286	626	0	0	986	1270	13072	13244	10080	22490	21488	10334	1230	2650	2876	3792	6648	15496	5056	16244	2086	5230	16712	16342	1830	0	7170	2250	0	13390	4688
712.446	11710	3972	6828	5018	0	4634	1556	14286	0	7680	1314	0	1684	0	0	8818	0	10220	6280	2692	0	0	0	758	2572	0	13664	10536	12182	0	3634	2976	6028	5460	19948	18254	9708	21748	7198	18796	11986	19146	0	0	12842	0	0	16532	0
505.348	0	0	27072	33498	0	24050	88268	77380	40194	48250	45676	52052	63272	0	3192	0	28636	27074	49996	46598	4020	0	0	0	25892	0	33870	0	0	23668	104848	148356	156568	93188	0	70554	38870	49582	28320	0	41708	71044	100560	41676	53974	39528	23498	37056	61876
253.24	22888	29494	36382	27348	430	18722	8986	18376	5680	11622	24818	23816	22012	672	16400	7646	7950	18476	7076	5106	4150	658	1676	756	43562	5892	10858	22228	12064	13472	13030	15788	13176	14574	8894	18310	8854	19266	12306	3332	18860	13766	5308	6972	6418	4590	6728	7016	19350
507.367	57050	115232	134794	146802	5122	93894	508578	470088	365712	262472	339416	201704	361836	29000	14170	42628	122546	101776	354974	394024	20864	3118	27754	26016	92262	22568	117364	26384	23192	60010	81588	56248	64042	82834	17520	274850	50644	117322	52274	46352	81386	82894	94356	77562	232962	29698	141786	108692	538720
185.95	10960	10022	9680	9962	9936	11102	10554	8090	7878	9740	10750	9426	10640	9898	0	7412	10854	0	0	8722	0	9218	9482	0	0	13772	13814	13998	13238	13282	12108	14126	12886	12234	12700	12718	0	11480	12044	12284	12736	11072	10848	10348	0	13208	0	10812	0
683.47	0	0	0	0	0	1514	0	0	0	468	1220	1476	0	1974	424	0	0	0	0	708	0	1638	0	0	1150	3454	0	0	0	0	484	1172	736	1312	0	0	1688	1196	1184	0	0	0	0	2040	0	1478	0	0	0
484.336	4724	7574	14022	13074	33608	88168	43104	9480	0	53454	29990	36804	38748	82748	50296	51704	95452	33290	50654	27670	0	134612	41234	25012	49852	8204	0	15366	1778	36312	24724	28770	31488	32044	14154	0	21394	28642	35588	0	17582	0	0	28748	20260	27702	21182	14552	19076
484.337	0	662	0	1192	2634	7090	3774	710	1640	3942	2752	2470	2844	5182	3560	3570	7530	2436	3684	2376	902	6968	3316	2456	4202	500	1070	962	0	2646	1208	2654	2804	1996	1270	794	1298	1978	2568	268	1506	1050	1040	2162	1332	2096	1498	1230	1042
240.993	36268	38564	32980	40844	44344	35330	22288	21852	22212	29578	29134	46786	30660	83408	38280	44270	44492	33504	34426	44140	25514	102362	48220	35722	37480	30784	20340	30528	37118	23946	34962	20654	19080	24428	32436	18928	30432	15606	20866	21812	27450	18156	21468	17066	26364	16224	22950	25834	30652
356.243	4484	7254	5618	6784	0	43338	33440	28468	35550	41794	16724	12114	12972	20922	16846	53010	36742	36994	33432	38638	7580	24034	22302	29216	17960	7706	9588	8252	10008	17636	24066	28452	21406	38128	13248	33696	17136	27706	32316	5108	23754	17672	926	24896	35826	26560	42848	24372	33172
555.373	3118	3124	3172	3444	3582	3420	4902	1286	0	3076	3526	0	3724	8384	4750	4412	3700	2324	3110	1346	278	3090	2976	3210	3776	0	988	9946	1074	0	0	0	4242	0	4650	2836	2102	1858	3494	0	3456	0	0	1780	6532	3514	5022	9088	7204
555.374	3372	3106	3282	4214	0	4114	10022	5346	0	6600	0	5252	4290	7026	3974	5622	5688	6666	2818	5206	3384	1168	5112	0	0	9262	6768	7534	1230	9662	3362	0	4310	8940	4770	0	5756	8266	4834	0	6772	0	8626	11864	8130	10508	7090	8520	0
274.198	2614	6000	3552	3848	11356	5236	8376	12960	31480	12866	5110	6168	4986	9784	4568	12436	6228	16222	18730	16050	17156	2914	9030	22348	7554	5524	7924	6100	606	6604	998	3932	4418	8328	7490	22162	6314	14526	5776	13186	8904	9944	18750	9178	11060	5006	12970	18804	18346
683.468	346	0	0	0	0	0	0	0	0	0	0	0	0	1204	0	0	0	0	0	0	0	920	0	0	0	930	0	2330	0	4312	0	586	0	0	0	0	866	686	0	0	0	0	0	0	0	0	0	0	0
484.338	1012	2046	1034	2718	9150	35780	9906	2428	2910	16538	10320	9314	12788	8228	15552	10042	22260	6486	9260	2548	3340	32190	10144	5270	14734	0	758	1442	0	7986	8646	10284	12804	9460	2448	2296	3612	7412	10162	0	3020	3078	3238	6966	5190	8762	4608	2694	3002
226.107	3336	4258	4248	3554	5508	5616	7894	12536	25096	0	5306	6308	7454	10932	3926	13884	5996	11902	15252	0	10576	3150	8518	21662	9448	2578	6928	4016	1852	6268	1252	2958	4346	4062	9008	11882	5156	5834	5152	9148	4060	6676	7606	5316	9012	5458	8740	17344	11352
356.242	27110	58080	34268	37690	82756	184786	131792	160760	177968	180450	74456	50754	72762	101682	74366	172698	116910	125884	150758	152168	69302	126378	105742	121436	97130	19882	32358	27562	29120	61734	148136	152742	156644	156992	106758	142638	68356	121522	156520	20086	85882	67262	132144	104254	185876	135690	203138	122796	132972
146.106	4856	6106	6668	6912	11350	36068	45190	44838	33934	35888	26582	10002	20056	10652	12278	0	19962	33192	28046	18596	11728	7248	0	34822	26428	8898	23700	20402	2052	22582	12046	36648	38382	35346	0	47688	28898	32178	30948	31404	43704	43184	46722	44398	0	42382	53778	39812	48144
155.07	7980	10034	9258	10716	13860	26980	33768	32716	24362	27558	20182	9970	19460	10070	0	16456	18502	27708	23830	12828	7810	10520	14648	25054	23258	4238	10372	0	3610	9636	16926	39738	29652	27380	23798	37168	21338	34110	39662	0	0	35614	41256	45214	38352	32970	0	37410	35536
174.112	12544	12926	14160	14418	26840	55354	95700	0	0	80414	52878	24446	41128	24712	23114	48854	30444	73028	63350	41434	29712	10588	36846	93004	58562	15006	43540	38958	4482	52296	16038	72192	65796	56088	0	0	55094	75060	62824	70832	75940	103576	107592	95582	83548	81526	0	100360	103256
314.188	4876	0	0	0	13882	14060	0	10730	11806	11226	11738	0	7482	6266	7338	9786	9072	11992	10734	0	5138	3794	8796	11160	11232	0	0	0	2092	19502	6162	10900	10518	12528	0	10132	11290	8506	7788	0	16480	15360	0	0	0	13498	0	0	0
394.198	984	1880	0	1398	3368	5918	4640	4468	6994	6118	3046	2004	2510	3882	2386	6116	5042	4460	5682	6688	2984	4388	4126	4984	4318	0	1810	1580	958	2342	3250	3224	3664	3676	3450	4228	3130	4862	0	0	3926	2578	4374	2982	0	4058	5680	3928	4384
199.036	6464	8096	8760	7764	7616	7142	5336	4594	5962	8500	6394	6380	6490	5988	8356	5594	4922	6878	6886	5896	5946	6370	6288	5550	6758	2980	2932	3964	3142	3528	5010	4310	3994	4294	3632	2282	3878	3806	4878	2668	3754	4546	4654	5562	4208	3656	3090	4568	3368
146.107	1440	1612	1686	1532	3016	13094	13802	10782	8676	9022	7864	2880	5428	3608	2978	5748	3876	7408	6866	4708	6100	3024	6534	9762	7828	2276	4522	3940	310	3992	3730	9730	9554	9442	5726	12176	7170	7452	8434	6862	13468	11288	13670	10338	11490	12832	15678	9964	13730
177.053	4280	10022	7036	8340	9692	14268	12550	12144	10678	14444	11742	6366	8340	6722	10060	8696	8462	12184	10800	7392	6430	8648	10168	11292	11748	2028	5304	4692	2800	4326	7478	14650	11704	11092	9966	10232	8494	11950	13300	6196	8590	12676	14534	13564	12864	11136	12684	12052	12060
188.153	2128	1494	2242	2164	3956	5338	4040	4510	3478	4538	6864	2208	3304	2668	2412	2546	3006	2960	3244	4004	7254	7626	8666	8210	7648	780	3952	3250	1522	3408	3434	4734	5582	3762	4774	6974	3254	3878	6420	2632	4172	7702	6630	7260	10026	9730	9382	10116	8746
250.024	12578	13492	11404	13102	21138	28330	31812	32026	31690	27904	28596	18350	24570	29854	16354	27646	24224	32946	34612	41100	27096	20244	35300	39648	26480	15194	31162	26198	8598	23528	17834	37318	35900	30744	32902	43574	31982	40968	37506	33342	37956	41146	39742	37296	42256	43520	42388	34920	38098
477.829	14498	11466	12584	12060	8162	2730	1736	624	2314	2806	4014	10320	4834	12238	12520	8382	7488	4516	2950	7960	7384	10616	5108	3546	4450	13934	4188	6686	15020	6348	5182	1904	2376	2724	2654	784	2062	1616	1318	2364	2058	1992	1564	1930	764	1822	602	800	392
206.045	12222	11166	13592	12944	17742	31408	24522	17744	20882	24490	24644	14208	19560	21050	15800	24278	18214	21434	19504	25396	25580	18114	26828	25566	22778	13204	17206	17438	8380	17382	15506	19178	20244	21358	14710	17190	19128	16210	17080	16322	25886	23270	22220	22160	17230	23290	19202	21638	18752
196.095	5290	5048	4996	6390	7804	11434	15378	0	16054	16868	11478	7768	10880	8208	6398	10620	6868	12790	12278	9042	13102	5040	11762	15554	12572	4810	8150	8822	1982	10454	3306	9224	9370	8068	7556	11704	10052	10514	8622	11270	12826	14820	14866	13898	0	12746	13172	14892	15586
193.026	13732	22668	15508	16878	26648	29854	24696	21392	20642	23886	23428	17422	24702	28926	23528	19562	27846	26874	26212	28528	17642	44770	31176	28342	24556	8148	18460	14036	13024	11256	32572	40010	32970	27854	33108	33528	23778	37844	44702	18396	19290	25586	28856	34994	40382	30118	31640	28688	26524
251.884	49052	50014	40144	43180	44912	22596	12930	9476	16472	17592	26304	41048	29024	67070	55940	48340	50528	34518	28632	54252	35108	71188	35400	28524	30696	63000	36806	45022	71446	34664	59854	27886	31644	30652	27444	17522	25112	22214	20234	21634	21016	17690	13620	20594	15048	19338	10594	9980	8808
212.069	13014	13152	12318	14736	26074	46276	61052	68968	63696	58070	39602	21962	34368	25740	14926	33298	24890	46200	47162	36718	41084	17478	45044	60768	41590	12498	36358	26578	5902	29768	14054	44520	42118	37918	37708	64204	39424	50212	43428	45284	54616	53090	62828	52608	61374	60908	70030	66930	70670
167.924	12304	13980	8910	12286	12912	8898	6416	3974	7124	5922	11802	11788	10718	27752	17492	15622	20964	14866	11124	21858	10594	29032	13306	11236	10702	17544	17502	14466	23686	11886	33486	17438	16422	15230	13884	9948	13200	10528	12714	10554	9306	8320	6658	10870	9312	10414	6324	5284	5036
276.987	3642	6822	2948	4698	6816	6624	4846	3818	3854	4560	5322	4570	5112	9338	5706	5604	7948	7364	5824	8464	3572	13404	8188	7416	5654	2858	4952	4460	4432	2488	12420	11452	9650	7270	9340	7484	6804	9890	13468	5614	4938	5882	5882	7748	9998	7870	6828	5556	6022
344.974	5468	8816	5906	6142	9028	7350	5300	2864	4042	5192	7044	7062	6524	9914	7632	7126	8918	8310	7818	8628	5204	15376	8524	7092	6718	3260	5298	5108	5700	3656	11562	9102	9010	7250	7898	5462	6592	8424	10528	4204	3682	5972	5414	7278	6636	6194	4506	4168	3506
403.834	9544	10054	8326	7876	9174	4940	2398	1118	2742	2850	5502	8224	4974	15988	12472	9994	12256	6680	4998	10726	6568	15724	7160	4814	5344	13756	6898	8934	16920	7112	12670	4874	5462	6122	5590	3082	5078	3886	4310	3976	3910	3186	2816	3486	2528	3066	1804	1536	1702
471.821	7306	6878	5540	6444	6256	3094	1494	1144	1640	1662	4114	5646	5264	11178	9244	8086	10434	5916	3444	9686	4212	15196	4830	4334	3704	11260	5916	7806	15954	6260	15230	5494	6100	6364	5334	2864	5134	3422	3458	3854	3222	3070	1698	3400	1996	2762	1354	1132	982
428.936	2122	3586	2104	2422	3484	2704	1820	1452	1406	1494	2838	1996	2524	5038	3846	2832	4604	3404	3040	3776	2058	7262	3854	2776	3708	1672	2594	1970	3110	1316	6644	4204	4746	3116	4588	2750	3436	3758	5048	2386	2042	2426	2224	3232	2742	3056	2322	1600	1820
351.985	4810	6552	5140	6422	9178	15936	10078	7554	9914	9724	13254	7236	8970	14124	9650	13866	13386	12692	10608	17978	9592	15462	14730	12356	11944	8320	12512	11580	6112	10194	14640	14688	15474	15256	11332	12704	12398	12226	11772	11358	15644	12434	10534	13628	13702	13610	9734	7896	8268
580.885	2304	3984	1876	2564	2988	1844	1308	714	1230	1466	1876	2724	1752	6280	3718	2798	5584	3066	1866	4232	1708	8184	3122	2168	2604	1722	2536	1948	3548	1662	6924	3866	3070	2478	3628	1954	2496	2368	3502	1910	1350	1872	1606	2030	2134	2126	0	1264	0
319.872	4840	6120	3908	5298	5486	2644	2044	1208	2172	1514	3278	4626	3334	9310	6986	6652	6934	3908	3734	7812	3640	11392	4934	4794	3848	6456	5584	5618	11392	5060	10802	4172	5214	4372	4546	3110	3746	3288	3874	3388	2782	3176	2572	2858	2320	3234	1258	1394	1468
512.898	3182	5668	3032	3726	5128	2854	1546	948	1574	1802	2584	3530	4310	6210	5090	4068	6042	3346	2728	4924	2296	9982	4168	3368	3652	2212	2896	3188	4252	2254	7170	4458	4070	3504	3914	2562	2596	3242	3648	1904	1796	2108	1498	3118	2248	2488	1170	1466	1236
364.017	8934	8872	8080	8746	11468	9612	8340	6226	10658	11620	11034	12344	11494	14276	9230	15812	8420	12860	11610	15950	13108	8724	12892	11958	11866	9840	10200	12432	5652	12932	6178	7826	8208	7314	8060	7398	7958	7224	5672	8746	8260	9170	7428	8968	6702	7674	5516	6046	5514
268.023	4444	4594	4756	5014	7974	10688	8140	7244	6856	8266	9626	5344	7786	10008	6302	10856	8394	8338	8706	11050	8766	8702	10704	9488	0	5630	0	8298	4442	7338	7804	9320	9366	10116	6696	8038	7828	7358	7504	6956	10602	8774	7672	8210	8408	9524	7962	6960	7284
555.783	2138	2818	1688	1728	2606	1086	0	0	944	0	1424	1906	1352	3668	3312	2576	3812	1788	1208	3076	1140	5686	1776	1710	1228	3584	2546	2940	6884	1880	6506	2410	2596	2238	2488	1332	1918	1484	1522	1406	1694	0	0	1454	1162	1080	0	0	594
664.847	0	1250	0	782	1048	0	0	0	0	534	760	946	844	2166	808	932	2248	0	916	1486	0	3522	982	0	740	382	974	798	1810	988	3370	1326	992	1272	0	0	1104	990	1166	748	710	440	0	0	0	512	0	0	0
257.892	48006	43556	42900	36380	38796	17560	10186	6662	12914	14640	20432	36382	25692	47866	47418	36906	29356	23880	20380	38600	35456	42110	25514	20612	22900	52658	21596	31098	51888	29312	28582	11756	15100	16160	15368	6058	14654	10012	10414	11286	13194	12294	8778	11528	9142	9040	5422	5950	4620
218.077	8356	6844	8694	8534	9050	9022	9200	7886	11750	12918	10002	9984	10370	8164	6942	11738	5384	10484	10184	10756	12982	4284	11098	10784	9544	7464	6660	9172	3002	10582	2576	4326	5250	5378	5830	4484	6186	5450	4992	0	7488	9382	8236	6432	6734	7074	6092	6852	6506
398.904	1422	1954	1212	1076	2238	2088	1656	1232	1366	1380	1466	1590	2016	3162	2218	1672	3070	2402	1982	2602	1126	5736	2212	2632	2142	1032	1666	1310	1988	798	5354	4890	3296	2500	3362	3488	2684	3282	4492	2000	1620	1846	1676	2948	3320	3066	2288	1642	1910
282.995	4954	6708	6624	6944	0	4430	2916	2320	3098	4438	3850	0	4910	5606	5556	4628	3992	4852	3422	5610	4428	6592	5808	4434	4932	2344	2394	3238	3178	2584	3590	2646	3250	3174	2796	2274	2828	2630	3552	2060	1788	3430	2632	3228	2512	2486	1716	1858	1906
525.751	2022	2492	1514	1848	2308	1188	854	0	840	1264	1750	1842	1750	5258	3776	2900	5678	2410	1532	4246	1464	7548	2552	1864	2050	4050	4436	3034	7182	2592	10424	3680	4460	3406	3838	1982	2802	2934	3248	2480	1844	1494	1182	1722	1698	2262	1026	0	726
409.842	13122	11550	10988	12644	10942	3720	2272	878	2534	3046	5396	9570	6606	12602	13060	9176	7938	5222	4216	11558	7938	12338	7638	5160	5208	14868	5682	9144	14890	7350	8978	2560	3558	4126	3380	1364	3498	2470	2448	2904	2458	3526	1128	3022	1544	2238	1160	1408	1056
634.815	0	1388	714	1052	1326	802	0	0	0	692	1304	882	0	1860	1260	942	1880	1144	1108	1992	0	4486	1432	1348	1300	1066	1100	878	1596	0	4582	2068	1820	1560	2340	1696	1470	2106	2670	848	1120	776	0	1302	1566	1284	0	0	0
518.906	5174	7096	5264	5698	5780	3312	1620	1004	2012	2230	4042	5356	4552	6832	6268	3958	4530	4462	3806	6600	2878	9042	4166	2958	3420	3018	2216	3594	4968	2794	5502	3064	3232	3322	3672	1196	2840	2384	2570	1740	1446	2030	1512	2578	1894	2132	840	1500	698
457.763	494	1006	0	500	604	382	512	0	0	0	832	582	464	1618	1044	950	2066	896	554	1892	450	3312	0	696	708	884	1086	1420	1860	820	4676	1388	2038	1490	1368	1154	1314	1136	1036	1036	800	750	366	0	0	1180	0	0	196
482.866	0	742	0	516	710	612	286	186	392	0	700	504	564	1096	574	638	954	712	890	1106	494	2308	922	614	666	0	958	610	814	280	2202	1800	1334	746	1256	1144	838	1396	1968	486	426	900	754	856	1226	1124	684	744	0
541.725	382	390	538	506	686	782	0	702	0	0	0	0	464	1382	846	0	1910	834	722	1160	556	2306	584	770	572	782	1352	1102	1602	652	3932	1640	1472	1540	1650	862	1240	1076	1132	1106	876	644	838	966	786	1004	880	732	1078
434.944	4980	6366	5234	5364	5820	3658	1732	1024	2084	2422	3080	4180	3340	5538	4848	3976	3444	3844	3232	4116	3450	5500	3756	2982	3130	2974	2058	2612	3066	1832	2720	1700	2192	2022	2214	1272	2330	1878	2046	1178	1048	1890	1570	1932	1482	1568	786	1368	950
586.893	5914	6880	5758	6200	6048	2488	1290	624	1272	1560	3204	4914	3854	6266	6600	4028	3700	3270	2298	4524	3116	7210	3686	2384	2794	3132	2048	3600	4938	2638	3466	1798	1864	1638	2112	802	1814	1168	1724	982	1014	1166	1128	1478	942	1204	514	704	632
561.791	7620	7738	6720	6620	5046	2320	1096	0	1248	1214	2418	4796	3356	7544	7858	5492	4770	2966	2166	6512	3968	8160	3650	2304	2562	9834	3424	4070	11210	4682	4528	1340	1882	1998	2098	444	1898	948	1198	1548	1152	1096	0	1330	1010	936	446	996	0
241.919	29478	24974	29146	24238	19722	8692	4134	2242	5800	8874	10080	18318	11458	18534	21324	18192	10522	9798	8584	15172	19102	15028	11398	8610	10540	23764	7868	13816	19392	13756	7502	2856	3766	5492	4834	1402	5306	2984	2732	3654	3686	5090	3692	4118	2234	3440	1828	2050	1944
342.019	9350	7340	9642	8902	8646	9542	5900	3912	6462	8390	10336	8726	8616	9864	9886	11728	7312	8442	7532	10286	11856	7592	10052	8210	9388	9058	7014	9530	5064	9694	4514	3690	4806	5816	3822	2600	0	2892	3008	4746	5980	5286	4396	5284	3770	4522	2916	4192	2926
370.204	1390	1330	1324	2166	3670	5924	13330	14572	13758	11258	7422	3172	5656	3094	2228	6066	3718	9958	9132	5270	6444	1310	0	9754	8474	2154	5332	4900	1428	7062	1256	5348	6068	5604	5212	12850	7736	8288	5978	10144	11560	14390	14358	10390	9436	11102	14084	14386	15392
348.223	1148	1232	1178	1166	2956	5588	9474	14304	11126	10484	5190	2220	4822	2246	0	3368	1784	5466	6642	5804	4234	1032	6554	5902	5232	1350	4102	2450	212	3426	328	6234	4472	5046	3880	13512	3840	7144	5284	6290	8418	13136	12606	11016	8978	10772	12718	12830	14790
350.983	9348	10480	9714	10332	9288	5066	3470	1868	3030	5444	4810	7414	6134	7036	8538	6714	4954	4570	4444	5840	6338	8294	5768	4650	5252	4048	2626	4284	4756	3494	3194	2350	2816	2808	3386	1418	2590	2292	2532	2202	1588	2674	3162	2634	2404	2050	1414	2186	1410
222.018	9130	10060	9322	9664	17408	34500	30208	25616	23808	25012	27678	13104	18926	22434	14988	25320	25234	24810	26446	29612	22454	23550	30676	34330	24918	13616	21672	19522	7488	17070	24802	34648	36042	35070	23894	35512	26790	29316	30484	25620	38356	28748	30818	31868	34174	35906	36742	27864	30856
357.992	11182	9852	10764	12072	13616	19546	12304	8154	11344	14502	17018	12890	14124	19760	14108	21122	13890	15240	14616	21138	19464	17416	18810	16138	15662	13876	13860	15186	8390	14796	11820	11122	13068	14952	8854	7202	11962	8510	10158	10998	15232	11826	11314	11932	9160	10878	7514	8400	8008
218.092	9156	14006	11934	7832	13836	20076	21588	37630	41960	29232	17852	18640	23224	23894	14060	19430	11540	20576	22464	24400	26286	11512	12756	29674	0	1352	11218	0	1638	12228	1830	8918	14958	7722	13642	23946	0	12128	9848	13518	3784	5844	15900	6174	15090	13330	11540	25234	14386
233.103	7482	10290	9480	7356	14522	12156	20154	23096	38700	29392	14262	14924	16696	25126	9374	20574	10848	16688	25480	20912	19994	8304	17220	30378	18500	2022	14284	8698	1758	14018	1390	6312	10144	6654	10600	21318	8530	9742	9712	9010	5246	8832	18476	7316	12170	13576	10640	22946	14568
200.081	3656	6206	4486	4890	7246	5316	13516	20870	38672	18290	4112	5796	7882	9530	4210	11074	7312	9976	18210	16152	12238	3388	6378	21400	13188	1192	5178	4314	0	7330	0	3954	6010	5286	8120	13066	4366	8326	7210	12242	2450	5944	10598	3874	6668	5502	7070	13642	7304
174.112	37638	30726	33440	32132	61850	82032	105338	111912	95972	116084	73026	50562	72730	60768	33302	70506	42420	78532	83076	91892	77824	38236	100754	110722	80432	24554	51448	56780	10292	49010	27030	78978	76740	56040	51150	113062	61598	74798	69364	65258	102036	97708	95370	92434	92232	106662	106068	105144	112752
168.052	7084	6510	7272	5412	5166	9750	6030	3982	2970	6146	9488	4528	4010	4342	4492	8350	5768	6918	4706	6174	8038	5184	6310	4544	6106	3346	5216	8204	3142	4272	4124	4564	2876	6196	5232	3532	5606	4742	4776	5196	6920	6450	5362	7912	4964	7106	5222	4098	4526
275.113	8220	12636	11482	9696	13072	13456	26062	39202	44252	34106	15978	15984	19666	21758	11354	19256	14118	18632	25216	25264	20060	9540	15586	0	22558	2698	12820	10320	3146	12888	2730	11958	18558	11838	18362	36884	13380	19138	17870	21372	0	0	24472	11464	19382	23612	23040	36142	21550
240.025	9860	4466	5418	3398	6512	14030	33884	14876	26534	13462	6202	19974	10912	20892	7620	17858	15996	12618	19058	20006	19922	20374	30194	23656	35330	5580	3196	15974	6800	5980	5932	13036	8342	10170	9606	22350	16852	13548	16836	11036	13746	15760	26406	23930	16158	10482	21194	16564	22648
276.097	7224	7604	8836	6202	7904	11252	13074	33952	24152	24574	7704	9904	10426	7460	8080	9254	8816	12766	13772	9516	8014	6040	6930	12756	12604	1736	5700	8832	2252	9912	1946	11624	14040	8964	12334	28636	9994	15396	15478	11870	5644	5882	22388	12742	14966	15842	20222	26366	16824
290.124	20184	15690	20116	21654	21790	76056	65668	38316	26830	39414	59408	19656	34024	18842	21900	48858	50152	48020	48202	16984	0	58734	19750	29758	31162	20584	27668	30198	8550	25432	60550	94114	87666	67404	34682	30472	77084	58324	43680	31584	31738	111052	64460	116362	46838	133456	54272	48824	41884
197.081	14890	14346	17878	15236	19832	7650	1772	2828	3842	5130	5918	8012	6316	5988	10136	3860	3816	4468	5238	7452	16854	5832	17102	11124	8908	0	16210	16272	8666	13806	2424	5324	4432	3276	3014	3262	2120	3204	3800	1188	2358	2210	3148	1412	3314	2906	2182	3776	5168
230.091	3420	5326	5046	3834	6680	6920	11986	17448	19524	18172	5944	7934	10358	8556	5660	8558	6492	10326	12186	10708	7920	4350	8108	15728	10344	0	5878	5598	1146	6332	6472	10366	10390	6686	9124	13202	6156	8484	5796	9018	4516	7374	13174	6768	8318	10036	7926	10722	5884
248.102	9582	15692	15780	10534	15192	16244	26262	33726	37424	34692	21102	21266	25394	24376	18434	19968	14830	24576	27414	23614	20280	15538	16866	30336	28924	1706	12942	9576	2538	15390	2608	12776	15042	9768	15006	29082	13258	14428	14508	15494	4482	5344	19924	9178	16510	19270	16042	31750	14118
146.105	9654	10340	11812	10360	17554	47664	44756	44020	31708	40304	31922	16630	21312	23210	11338	29420	6856	27640	31194	33808	30724	14878	38762	9034	6176	8402	21804	19596	6520	17430	10418	24086	23826	24378	5142	8110	21878	26166	21922	25654	38570	33638	35626	7792	35390	43458	47322	46772	49162
220.106	3926	6852	6116	4740	7884	6710	11960	12434	18190	13556	7520	7832	11502	12258	5574	9952	5424	8966	12966	13370	12218	5974	10052	15280	11540	1196	5770	3482	774	5330	648	3220	4270	3586	5670	10494	3312	6460	3772	6448	2396	700	6160	1378	5616	6612	4826	10164	8398
439.28	702	3330	1144	1170	2388	9988	5244	4080	0	0	2384	1604	3384	3220	2324	0	4216	4534	0	4192	2094	0	0	0	3612	894	956	1192	348	1126	1592	3896	3594	4600	0	0	2646	5460	8596	1732	3988	3096	3706	4700	0	0	9242	7602	5968
151.015	918	832	666	708	976	606	680	764	866	818	492	728	598	1212	550	516	744	1062	954	1366	778	1172	580	942	520	800	1146	412	892	696	1700	1702	2160	1072	786	746	786	742	1100	710	776	526	340	582	516	480	462	632	318
162.972	0	348	356	410	796	518	0	0	282	96	488	148	0	804	886	840	466	294	576	794	2350	1026	830	284	192	956	380	522	1954	474	1940	882	1286	860	526	422	490	862	612	368	240	542	0	510	632	746	548	94	462
295.059	70202	44888	43750	71822	57954	45866	64698	27292	41330	53308	88682	91696	102422	161388	61790	93958	96056	53674	74800	168972	225820	146270	120030	77012	74644	19598	23356	37132	52310	45406	27786	24646	29394	23822	21652	25492	19620	20094	21910	21712	21626	26796	20124	22122	25980	27410	24318	22218	29296
169.027	28080	27284	23368	29966	24246	17172	9960	5338	6868	9622	13762	28036	17360	26590	37754	23188	38904	19364	14194	15954	13530	44458	12008	7638	17376	29302	19490	21162	43950	17680	50226	29240	28510	24086	26052	13960	27416	20642	29714	15104	19770	12896	8766	15556	13852	12938	9444	6654	7886
155.07	9934	17566	13894	13160	22296	33420	31466	29688	27334	40498	23628	15150	27566	22100	13392	18022	16200	23946	25934	33430	21866	23926	35438	30408	26326	3054	11384	10534	4920	8784	9574	26034	21042	17748	23922	28642	16812	27992	30192	18982	20210	24204	33980	30182	38752	31310	39906	37638	34904
131.069	124704	206474	151266	158328	241838	235270	0	159962	178018	187762	152372	172574	174362	280126	210150	216640	244758	209262	216054	281542	135306	322778	203054	221816	211584	116396	181102	126746	121372	133744	267182	249468	264822	225034	260194	256302	225286	258914	293360	192936	274792	186622	244456	215618	254326	183742	204276	182672	176618
284.118	7512	8294	7364	9750	8000	6286	5408	4984	6000	6278	5732	9192	5700	9334	11862	6806	10948	6270	5454	5246	3942	10708	5510	0	7134	8826	0	4400	9380	5708	12884	0	0	5948	8096	5148	7592	6862	8134	0	6990	4002	6548	5052	5224	4202	4540	4686	3838
184.026	3554	5146	4118	4592	4856	6906	4190	2192	2232	4136	6218	3358	3758	6308	4546	7860	6718	5202	3478	7352	6846	8558	8186	2672	5462	3514	4116	5198	3304	3328	4518	5010	3628	4704	6134	4444	5572	4048	5290	4940	6562	6366	3968	5786	4942	6406	5566	4122	3798
277.138	8088	12594	9592	9034	19798	19880	18552	14022	17042	16810	14348	9752	9882	14102	10788	19426	17160	13504	18226	21814	10802	19618	19382	15056	14862	8164	14726	12468	7468	8952	15968	16884	10970	16966	20750	21708	17212	19626	19614	16730	22976	19636	21956	23602	22252	22544	20038	17420	16262
175.098	15814	28536	28140	14156	30822	71118	9392	27310	10644	33204	26372	10386	15318	7816	30178	12136	6248	14634	11578	9304	8966	6970	8892	13224	25196	5318	0	4658	5616	0	6928	14922	16958	16426	0	7316	7734	8938	14358	0	6676	0	6374	7568	8158	9288	11040	8994	6180
279.086	58432	38476	44534	76390	46532	40592	46808	18758	33094	47128	68826	86348	83630	102348	52102	69194	57256	42880	54986	94130	151870	70212	85658	57280	62680	13198	16048	27854	25152	37700	12160	12936	14838	12638	12752	12052	12436	9954	10498	15018	13976	16742	11624	14254	13518	14222	14392	15014	18238
262.139	79770	125052	87018	96576	139174	110956	105128	79328	97654	88842	94986	113080	101070	185478	141020	117284	172442	122106	128944	155630	50776	231090	89516	102238	119922	78986	114958	82664	91268	80888	208458	158932	170614	144436	159350	149400	145166	173982	186028	104980	157182	106818	126354	130338	140964	96700	95844	84016	86578
272.011	3298	2784	3612	3588	4292	1856	1784	1256	2200	1662	1656	2596	1464	3038	3826	2656	2360	1840	1634	2134	2524	3782	2004	1684	1638	6394	2704	2998	6384	3382	3326	2374	2066	1904	2548	1298	2334	2184	1816	1914	2086	1572	1694	1784	1672	1510	1530	1332	1172
228.147	0	7724	0	0	18124	15652	9318	8362	9330	9670	11374	15574	8430	20878	14138	13882	0	0	17812	19616	16018	28318	22674	27770	15738	13864	4696	0	16998	7166	17174	11910	20254	8512	0	5060	4914	3692	4476	4628	8016	8686	7962	13510	5470	17992	0	5064	5296
235.143	505366	547062	443388	435456	58092	39414	3848	2786	5036	1774	12650	188126	183020	42990	298028	162976	39520	288998	39704	38538	86520	8366	122050	36134	45908	17410	18280	26692	11380	21486	2386	3328	9060	2800	23278	6832	12280	28904	22492	5426	11276	25822	47982	17656	143534	217382	23922	111312	61050
294.106	6010	4758	6390	4002	4016	5688	3030	4386	2576	2526	2916	1870	1978	1236	4616	4246	2488	4934	2636	0	0	2866	3706	0	3274	10230	5980	10996	4854	5076	17346	17246	23684	15020	10066	7836	10172	8978	11546	6196	12272	12266	13338	11392	10966	10322	11982	7180	8806
257.102	1641606	1160198	1377002	1973054	1571056	1775886	2948550	1507430	1737224	2190360	3272716	2749736	3708182	3084712	1797500	2516788	2297192	1824168	2524796	2387874	3105184	2429334	3296058	2594222	2635868	506996	855864	1214116	569762	1422868	608622	764528	912816	752998	758900	1028044	768248	772744	791458	913826	958112	1095908	908084	964492	1156598	1220612	1219830	1116566	1488856
240.078	9196	10184	10436	8924	13456	17504	13394	10250	15066	12674	15786	9268	11660	13570	12122	11128	8608	10410	9368	11876	7902	13740	15232	14232	12652	12756	11450	14036	6952	10990	20906	20286	20934	17026	15780	15468	14306	15488	14520	12684	21406	18234	17430	20344	16624	17726	17640	14306	11842
234.158	5102	2648	4114	2834	4432	21398	4420	9496	15570	14168	16050	0	0	5338	3578	0	2446	0	0	4888	0	20856	2170	4560	2160	9170	9212	8030	13904	10274	84734	28714	27390	25808	5316	2988	11340	10254	6870	4694	2162	4088	3630	3262	4264	4478	8688	4402	6034
250.03	29438	23902	30730	26868	31630	15988	16118	14102	26204	10516	14084	21584	14546	20966	33186	20008	22502	12978	14636	11320	10522	26676	15260	16544	14486	74948	35990	31660	50522	37666	36092	24498	23486	24422	28128	19152	28914	30028	25370	31874	20920	21524	17926	17980	22312	17372	15858	14606	14142
375.044	14170	9744	15778	12382	15390	9546	7776	6428	9796	5830	6652	10706	6048	9376	17744	9654	10752	5304	5362	4808	2924	14484	7814	0	6268	38022	15774	16786	21854	16832	26836	16102	14256	17450	16344	10028	17586	16032	15370	15210	14124	11108	8782	13430	12824	10010	10250	8726	7548
125.015	13686	13752	12882	12412	13882	6378	8264	8804	14872	6940	5952	12510	0	9674	12950	12596	13790	8028	10196	7460	7776	12898	9338	10216	9378	25360	17518	12850	23834	18042	11948	8298	7968	9860	10982	9604	11502	12370	10212	12758	8514	9758	8776	8214	10980	7432	7496	8414	8666
500.06	3468	2974	4050	3096	5836	3384	1972	1432	2818	1556	2390	2766	1782	4480	5130	3712	3200	1852	1136	2582	852	6692	2690	1924	1764	12540	3840	5110	9232	4442	11318	6608	6422	5836	5212	2944	5258	5032	5470	4578	4746	4382	3490	4968	4632	3874	3368	2382	2386
625.074	3340	1190	4174	2582	3598	1586	1214	1298	2204	840	782	1824	1008	1706	3518	1932	1876	890	832	528	0	2842	1394	1084	870	17612	3552	4768	6818	4172	8696	3686	4108	4622	4168	2048	3984	3870	3832	3636	3334	3040	2084	2788	2694	2150	2318	1020	1164
214.132	0	0	12202	8912	13162	10986	23846	36700	0	29436	11924	3120	17640	10878	12026	17276	7188	21768	26584	5012	0	6802	4380	24586	14858	3994	0	0	5350	0	7012	40576	23026	16592	0	25572	3944	17630	12268	56650	0	39884	41376	25660	30678	35862	0	14946	11766
246.125	25008	41532	30914	29152	37556	45988	72954	122018	183360	127362	45562	67586	77920	52784	51806	71332	51674	86934	101248	65300	89182	23606	32484	116656	91142	4488	34872	28200	4062	48960	5504	39134	59368	34522	51130	114720	34432	52664	45420	45546	15948	24848	68588	27254	47640	52204	38432	100574	43290
188.117	7994	13740	11660	7992	21590	10186	16726	18818	48260	33296	10080	15376	16446	22482	9256	24318	9972	27142	32026	40686	38756	5950	17980	46078	18898	3510	14760	9218	2052	15204	1656	4140	8114	6356	20692	23928	7328	8430	7652	8618	4624	6650	8460	5236	17098	10278	7744	35952	13224
221.091	14438	10010	11328	9976	12394	10810	9412	8862	18822	9596	18106	9732	11908	10124	8644	17244	12380	24358	16886	15578	10262	10652	18028	15590	12674	11456	14150	22328	7544	10894	8422	7474	7116	7600	9198	6228	8522	5824	16802	8244	13136	16574	15318	13070	6018	6298	5654	5208	9236
236.085	7704	17142	14384	13526	23340	6406	13970	15890	57164	26858	9144	17124	19270	11680	12784	23494	17326	25604	32412	14266	23956	3944	10540	39362	23962	1380	9854	7466	1024	11406	330	2434	5832	3386	7070	15086	3230	6000	3762	3230	1890	2508	3358	1828	4344	6252	2430	16134	3868
232.142	22774	39892	32510	27798	49314	36932	52628	69602	154780	110590	36732	55094	62508	62040	46178	69196	37564	68904	86458	0	0	29086	65516	132340	74698	4766	20324	15478	2802	34396	2214	9786	27208	15120	36102	65310	14602	22504	20878	18072	7654	9828	23938	11618	31500	30136	15426	83634	30452
146.103	2428	3432	2856	3130	6978	7698	7290	10370	7222	6748	5226	5316	5178	0	4696	0	0	9940	7662	0	0	5092	6980	0	0	0	7704	4960	5036	2704	6530	7186	4146	7870	0	0	9220	8440	7080	4986	9106	9072	9540	0	10290	8860	8688	7814	8496
299.119	3628	3830	5184	3574	6880	10178	7568	8216	11534	9524	5604	6514	5982	7058	6500	6820	4678	7296	7772	8206	4018	5058	6128	11090	6590	2118	4866	4358	2046	6920	2966	6988	9596	5854	7282	10910	5266	6130	7514	6356	4774	5008	10156	5954	10296	8482	6882	10556	7544
217.133	22910	33368	22918	0	54114	0	5456	8210	9464	10494	19022	39970	37948	78006	10472	9604	23486	63732	12010	0	4848	10610	49700	8892	4174	0	0	10632	14424	0	15428	13566	8188	0	18280	13740	0	13390	0	8718	0	12114	11296	7646	11066	9566	0	38770	11010
323.052	7154	10656	8238	7226	4826	17822	13752	13106	16154	34930	9118	21126	20888	18202	24942	28880	28872	37922	45966	0	0	5216	0	18732	8842	9786	8154	4136	4360	5178	9400	8190	9124	14086	7456	14830	13456	8596	7860	12896	8356	13166	18270	8860	12458	12020	7890	10504	8796
131.093	10724	16590	15698	12536	0	20070	18850	20772	17178	15024	18480	15302	14420	0	17688	18612	17328	24916	16328	0	0	0	0	14622	22592	11820	22072	15252	10366	23912	23310	30928	33986	24448	18214	32548	20066	23376	16322	17500	26276	33704	19666	21770	24704	15998	24316	17072	23130
259.046	44632	67030	56020	91718	77408	116134	201610	110568	131034	193252	111636	89164	222674	202828	46714	118842	159458	81834	186230	159816	52602	179872	129694	172074	162382	6762	37446	34440	9542	65056	70882	77566	95024	66382	72726	64844	30456	59220	75544	34846	72054	54108	107510	86340	94266	53028	64172	64700	101358
309.106	64760	64622	55792	60492	96434	56418	53376	30856	36716	50752	53524	64888	51868	69880	48324	58558	45822	43098	42724	42806	67508	64204	43014	32924	61186	29588	13258	24598	31890	8418	14888	19848	19148	19202	25054	13460	30630	19600	16158	17124	19546	10048	10978	7654	13896	15278	18990	23904	16066
323.052	9236	10014	7072	5098	9324	16358	13304	13432	17272	26370	9824	14900	18652	32512	16680	26036	19188	25654	32884	12222	39916	10996	29368	25998	7798	10936	9762	5398	5310	6270	7816	7228	7250	10370	6878	10746	11988	6342	7082	10522	7126	10472	18724	6376	10228	12554	7418	12522	8470
260.031	29046	24906	20196	24350	29988	19012	19960	8898	12944	17512	35984	42194	21514	44380	32990	36948	44974	24630	30534	23540	62048	69956	34854	24068	27988	35652	24244	22788	54784	23388	30468	15104	16784	16944	19212	10770	26600	11394	16206	13294	12688	9190	7792	8806	13448	11202	6802	10390	8540
131.094	88204	110940	92468	88034	150360	225808	211126	210778	200202	211298	163322	97352	142492	154082	94038	145808	97726	150000	159020	219302	232730	129250	204768	236724	153314	63410	128698	121914	42796	112582	114530	179568	180228	155250	161372	190520	121378	152960	149926	138660	187896	197384	235942	178678	190480	206040	205638	211448	198986
242.02	5944	5856	5792	7260	6872	2422	7524	3178	4594	6318	3674	8388	4324	5810	7774	13628	9842	11776	14420	5816	6840	10894	11192	8180	11826	15074	6478	6982	16194	3858	16270	8886	10000	8536	10220	4510	13428	6074	9480	6518	5544	1996	4354	3782	6446	4622	2970	5696	4344
172.014	7922	12576	9582	10282	11400	14216	6120	5858	6474	8058	9652	13172	10396	8558	19192	9542	18448	8358	5822	5514	4676	26378	7318	7890	14140	12536	11894	12240	17552	10420	17638	8834	5904	7138	11608	9312	10542	9580	13418	12266	9642	10452	10530	11796	11052	12102	8446	12250	9792
278.094	4560	10784	8214	8012	16044	4892	15198	15394	38954	30366	6746	12756	19798	15742	7956	21186	14734	17606	23222	26144	31164	3854	14186	27612	16058	1854	4820	5388	1722	5504	1030	3622	9044	4716	7848	11380	5148	6866	6836	5980	2324	3694	7398	4856	5014	9228	4234	11938	3144
309.168	29956	5602	42418	34152	55914	70374	59296	51132	54832	68380	85430	79378	64934	120682	62206	64606	95374	69142	69818	126138	100684	157930	134438	96328	93226	16500	0	50140	20584	38952	35590	0	77724	45664	53754	85172	31450	64868	85304	0	39792	47720	87726	75062	56784	54476	67530	72632	70000
249.639	7866	10934	7502	7346	7124	8782	10202	8642	11646	7766	6422	10050	0	3802	9076	9762	5542	7930	10230	4508	12284	7756	15356	16132	14162	5232	7784	7506	1288	4836	990	9072	9376	4124	17388	4924	8302	13528	3760	6634	9550	11908	12914	8202	4736	8570	4666	7148	4720
260.138	75008	136308	121926	93284	196818	140422	129524	223712	418700	362208	137992	190772	255416	384434	167650	238828	151696	196834	272208	742286	665274	183956	215432	391678	309570	6320	39466	57724	6626	95560	5956	103142	85932	49686	131762	197896	80752	68990	107082	144696	0	13300	167828	27518	76466	87448	114564	296966	82536
214.097	2866	6418	1006	4178	9258	5922	10970	15038	18464	17640	5088	7068	12122	12540	7238	11630	6292	11820	15766	18702	10974	4668	11022	15712	12528	1386	3988	4866	1548	4860	0	7582	7526	6828	9028	13170	6062	9270	8748	9830	4470	6762	12372	5358	7062	7496	8402	14106	6474
367.149	1388	0	494	414	3330	5396	2400	5244	12044	7456	0	26694	652	64182	822	828	658	434	4660	41810	23864	33030	2104	6130	3086	18506	5844	6522	30752	29594	8602	440	4346	7958	3942	12734	9522	9626	7962	11472	9732	5840	4818	3950	6026	1790	7220	4284	5190
612.153	544654	115386	135062	165684	154686	44878	21334	6208	18514	29858	38994	251998	39594	350534	112080	68060	112648	12082	49422	89640	197852	20094	43846	19074	46948	254704	23180	148206	554640	76206	5600	0	0	7086	24690	28104	16972	33718	26552	14560	11570	5418	210	8700	10524	15164	9112	16230	15046
244.145	8584	10464	9114	7980	17160	7906	10498	11442	9656	9494	12116	7018	11868	5508	7718	6982	8874	7860	13598	9786	6550	8120	9998	12204	9666	4608	7386	9414	3114	10670	0	15070	13738	9694	9258	8180	4686	9454	13282	15418	8952	8974	13726	8230	7300	8332	10022	12178	7780
347.063	9468	4672	12750	6756	5608	6812	3264	0	840	1030	12838	2760	5380	5620	11988	1476	13656	706	0	5404	5104	12034	6732	1822	3014	5446	1856	11538	6696	4036	5910	7372	3206	1716	0	650	2086	1040	1394	0	0	1856	1068	1386	0	3048	1318	452	0
240.148	3894	0	4548	1352	5910	3892	0	948	0	0	5112	3704	0	5516	0	3180	4230	2186	3896	4120	4190	0	4070	0	0	4838	6438	5646	5172	4812	3974	3026	4256	3378	4404	0	3232	3334	3968	0	4218	2780	3678	4070	296	3342	2530	3026	3722
275.173	0	0	0	0	0	8602	0	0	0	0	0	0	0	6156	0	0	0	0	0	0	0	19536	15656	10540	0	9600	0	11206	16892	9822	5070	0	4540	0	0	0	0	0	0	0	0	0	0	0	0	0	0	0	0
227.653	6552	12728	6146	8170	14930	7770	16010	9834	13738	12050	14408	0	10854	4710	7360	10388	6312	9634	13296	4826	11726	3544	12648	0	11266	5516	12460	0	1492	9870	1564	11296	6356	14174	9468	12240	10920	9530	6398	16258	8990	22202	23818	17408	9610	0	9398	6780	0
285.168	0	0	0	0	6938	0	42930	103430	89686	40300	0	13056	0	0	0	0	0	26862	31766	29862	0	0	0	0	0	0	0	0	0	0	0	0	12398	15678	0	65614	12360	25566	0	0	0	0	0	0	82334	0	66984	90700	82400
228.148	12396	16874	9684	12426	26396	26432	0	13088	14302	128736	18676	0	16392	0	29394	20862	0	26014	86816	24792	22480	68446	0	31762	0	14096	8524	0	27596	59296	37062	128120	109670	14470	10484	6826	0	8864	8794	161976	13210	119066	11766	89488	131462	129780	116880	7876	9728
257.159	8152	12044	9600	8974	18092	10706	18392	8412	14128	31110	10812	0	0	0	0	0	12876	28608	31604	12576	20738	9746	0	16758	15990	10180	7262	11994	3352	13270	3036	15500	14920	15772	8004	18692	0	12340	18158	12092	21322	22436	13142	16062	23670	20598	27924	0	6312
317.112	249360	262364	294456	235882	318562	655404	506706	316834	316584	431038	538076	349974	428762	544092	381066	499536	437466	396910	465416	681186	617210	648732	697876	487418	466578	249340	316420	365562	236520	270618	608842	577282	576784	553706	505424	428890	489750	461862	535738	431174	613018	443162	526494	546070	478990	644730	518754	445312	392712
136.038	218226	207480	231996	212328	244524	433922	315916	194242	216974	268284	374256	285210	306146	477324	310244	376082	425018	307014	349500	466178	407386	743234	460128	0	329488	258760	248574	267240	321180	191270	547252	486738	439862	395704	384110	275264	401722	330130	398938	308470	431930	320724	339352	361730	367036	453082	326508	293174	273146
272.077	25866	18434	20062	24064	17906	41458	22898	7616	10624	12408	30374	30896	19338	63226	34766	34000	68096	24342	24934	32742	25994	171948	44542	16180	25040	43396	21366	26362	95362	13684	118008	60422	47872	43056	48098	12880	45012	30558	55174	26774	34754	23952	16932	33488	28318	28304	18920	17794	15990
218.127	165876	323512	273284	224592	492662	131370	264714	275768	680214	493102	215368	365510	445060	667200	195272	495194	297092	355810	555022	1005350	1013888	151824	454072	799460	442160	23736	181964	104938	17108	221802	3854	34968	102180	75648	193956	244032	73098	102042	85074	89820	28574	51872	80156	50664	151458	152278	78630	415520	131390
266.128	27944	50538	42094	43276	71808	40584	74862	57876	153588	126320	39880	65928	56554	150560	30110	107444	52284	75028	139310	183466	240176	32846	136852	174774	75064	13962	47088	25290	14552	43592	4872	17908	29854	21328	50332	54392	25644	36066	28132	42950	0	34276	54206	0	32320	30224	0	62534	40986
287.183	4594	11810	8928	5554	18350	11110	13390	19164	24044	21228	9192	8448	12316	15548	7000	13762	5794	22372	18782	13490	33886	4616	15202	32490	12800	3810	17642	12452	3034	9996	0	2392	5730	13344	23836	40734	6800	16130	8820	24316	21174	17912	26548	8450	29628	4124	18642	32120	53792
228.113	10654	22818	13896	15922	30124	10946	27360	37556	92826	38768	11814	15342	21870	31644	11064	42230	15570	36930	51698	78434	69486	6016	30142	68900	27440	5926	19890	10504	1998	23026	0	8788	11572	13162	21944	22700	9434	18126	10774	21184	8836	19872	26770	13038	19712	14958	17114	35864	24184
227.128	5624	11440	5798	6712	13842	7148	10970	13752	31802	12920	4188	4944	7966	10684	4696	14940	4658	12366	16962	26046	24796	2752	12278	23686	9532	3694	10712	6234	1018	17016	1224	5490	4538	10058	10220	17312	5308	24908	9794	10682	7102	9360	13782	10950	15374	10146	10714	14104	23884
335.118	2168	4418	3598	3110	5338	3272	8826	8162	14588	11934	3150	4334	8920	2776	4348	7750	5286	9874	12604	5672	7366	0	5346	9724	8464	0	1938	2474	0	3988	954	3106	5262	4712	4128	10956	2902	6938	5096	4924	6830	4900	8088	2572	5296	5832	6472	7902	2312
202.133	209640	403676	240092	232142	473596	157800	302248	578162	1006370	527422	167406	325552	390710	509872	161982	530054	214262	510772	631048	1030740	970464	79294	394188	797198	418410	18460	138372	91736	10184	173430	2920	28242	92002	79760	212836	236210	52114	92936	81136	91144	29104	38856	75008	32404	162894	122092	86654	446192	166554
259.152	95942	217928	146774	144100	291882	66720	160188	128396	472004	252364	90408	135576	175172	387180	67984	379216	139034	256790	450196	793678	530720	38330	275594	629310	197736	29454	170714	103730	14498	186846	9798	33480	57146	57824	0	90878	46148	84860	44624	69236	37646	68658	104270	0	68508	0	56654	124626	105916
456.231	1118	5258	4784	4592	8042	4582	0	6058	6158	8572	5866	4826	7012	0	3858	7402	4900	6470	6096	0	9472	3822	8282	8932	6926	2906	12306	7654	1572	4192	1796	4204	5666	7110	10184	6270	6646	5562	8162	5320	6374	7442	8458	5198	0	7964	6824	6842	5032
188.117	64356	109558	90174	74352	133894	206746	173582	210534	207724	216690	138762	98058	168488	139818	102052	129332	73118	149482	137970	175376	190632	99548	190522	223956	173324	16750	114298	67522	19172	81978	17610	109252	137172	72210	115054	168608	75144	95330	87282	94776	64482	53572	148374	76668	155818	143820	137236	197446	156810
170.106	7404	11530	7726	9676	15070	12788	17636	28992	28924	25896	10246	7506	13858	9476	9178	12044	9174	20392	18550	19264	20984	6082	15276	25458	15704	0	21236	10162	2212	0	2070	7308	7952	10428	15672	28698	9582	14338	12282	19746	17572	14098	23660	0	0	10240	17388	25880	18280
347.17	9590	19640	14860	12764	26124	17008	34690	53186	65722	43462	18462	0	25188	22614	13834	23338	0	31590	39384	38680	45394	9660	33704	57848	24534	7592	28796	18136	4198	19618	3376	14614	16904	24596	32118	106684	17536	42274	27442	42034	27188	30222	63338	18150	50388	20628	46218	63048	62980
238.097	75442	146938	120046	78496	164930	145318	174526	152842	141958	220386	193206	161026	252292	198420	161958	159192	105458	154762	193720	271886	286358	74282	216648	217672	172286	47788	118416	113052	40326	111366	55032	173724	183228	88222	130034	140468	116672	126738	125024	93246	119222	143254	190416	138286	122068	191986	119670	129334	100054
248.121	127658	237200	169566	172586	304356	91898	128168	240546	624968	390170	103206	214506	236900	201692	115316	381078	146854	323184	378722	264942	537736	42804	200630	408546	366478	10980	52136	29752	5284	50360	2536	9240	34274	19914	134200	96126	24260	24852	37912	20340	10584	6962	14396	10908	36232	40720	32224	173062	42270
273.168	31572	32356	28324	29126	45964	19058	35428	135044	236530	48450	9950	8976	14836	19248	10668	25082	0	51556	57374	57450	45718	6642	22194	80682	24968	0	61828	20938	4300	58020	3102	11210	9750	41096	161342	94378	15228	67956	36236	83242	21246	43824	42964	13894	119962	14486	94380	232412	241590
282.122	53638	80186	37848	53216	107260	26944	59268	80872	258468	105626	23718	40264	33288	143414	20560	160718	33674	148726	195368	13894	155776	13924	72296	149740	65034	19138	44164	18552	3328	58398	830	6470	22576	31346	168860	80310	28558	37112	45714	33954	9940	14210	13878	12636	66376	22804	65958	232922	130934
236.081	9568	4874	4814	3056	19018	20684	12288	30546	27894	17110	6030	12610	4466	21842	4984	3126	3118	0	9980	19056	12740	19240	16684	17934	15362	14900	27708	15394	13430	19246	20436	8318	13646	41760	54124	43360	34832	28890	26032	43472	35266	30216	66612	31036	47280	10368	89078	58010	92806
214.132	10188	14988	9016	9888	20172	10406	19760	29840	46882	24312	0	10982	20368	31380	8846	17062	8272	18374	27582	47412	40316	7946	18104	38022	14416	3310	9316	8202	2194	13772	2184	4612	8374	0	10836	15716	0	8700	0	13620	7712	12796	0	8090	13080	10144	10134	17792	17402
308.053	394	0	0	0	0	1358	646	0	0	0	966	1092	712	782	0	784	1632	746	0	0	0	3356	502	330	912	774	696	0	2352	0	2962	1470	692	922	1292	0	1096	952	1734	766	836	926	634	932	0	870	742	660	620
212.153	2570	3680	2952	2750	6228	3280	5072	5222	13810	5044	3066	3114	4126	3734	2598	4198	2010	4292	4922	7338	6442	1778	5696	10166	4144	3668	10174	6090	1976	7262	238	0	3280	5268	12480	15612	3322	6920	3790	10752	10088	7786	13904	6238	13018	5304	12006	14468	12004
131.094	17192	33712	22782	20338	0	24076	35118	53962	90226	49004	20274	28164	34530	42832	15942	44602	19500	42960	0	78736	75226	10512	35048	62368	36532	3650	19838	10066	2276	16876	2812	9576	13274	10610	19192	28550	7046	11710	12036	13684	10266	8794	19750	7964	20178	18874	16248	39244	22648
317.16	11684	22410	12666	0	26094	29540	33674	65384	66308	57728	17712	14762	30574	25886	9650	28772	11908	38988	31358	47002	57770	17606	42378	57834	29708	9212	39002	20156	4306	23442	3604	10102	17660	30712	35030	93466	16316	31272	21444	49546	43876	28870	61262	18196	56644	17434	46770	96432	83912
260.138	57942	145096	106162	74290	191412	119848	291196	397604	535538	413970	117388	151016	279402	219114	126984	266124	142104	284214	320882	447350	269842	62650	259754	485832	259670	10018	76866	0	6118	0	3266	0	134494	96490	173744	303792	0	135540	117338	0	40518	54006	0	79368	132456	161842	0	247220	0
220.086	7404	4458	6210	2746	30978	36898	15542	62986	40212	41076	4910	13840	5076	18584	3350	3772	2318	3726	14364	12352	15294	30108	22582	35258	12562	20062	49492	17046	13180	40690	34924	19278	30014	80424	74698	77812	49272	58790	38158	69498	53320	39928	86240	50196	75878	21044	108304	84280	90372
232.143	123008	289586	180734	208408	537808	101162	225422	185838	892820	491842	146108	213836	298376	541434	132488	484386	217940	359760	670296	1157618	936564	72380	520354	1024386	313396	25762	125384	95870	14594	196720	8148	24866	67026	61592	140616	180526	44362	70988	42454	79082	31960	43478	90302	54686	86938	115222	49742	238098	91120
311.183	2772	5426	4256	3372	8502	9398	19678	13896	10624	14256	11622	3284	9306	5506	5882	6434	3048	7972	8206	7392	9644	5120	9406	12564	9084	3106	7842	4868	1358	12484	5850	29634	22830	22408	9044	23462	13332	11914	5744	8516	5294	24704	43424	22714	14070	32062	12600	14476	12308
245.137	20380	117658	74662	88810	183124	82304	71674	127448	628294	188376	49198	72528	43566	218592	40984	244676	70514	197806	280018	515648	429930	29652	155034	396692	58712	9040	111126	45180	8600	138484	10230	43674	58724	56086	69042	110914	42678	73070	41004	92226	72624	77610	138918	61024	108460	51182	93016	178690	114238
172.014	4050	4138	3278	4410	3040	8458	3014	2202	1130	2156	4654	4108	3758	3270	5330	2768	4364	2038	1420	1802	4164	7956	2846	1472	4136	2268	2024	2990	3914	2160	4804	3810	2318	1858	2300	1424	2812	1748	3296	1920	3158	2664	3580	3222	3278	5210	2364	3642	3036
310.117	14982	33132	17342	20916	57496	17160	59722	47206	137832	80078	28980	33526	53526	67338	19704	74806	32270	68232	97238	133618	98852	8704	52842	127044	52034	3424	10828	11322	1698	16614	778	8490	16294	9846	19946	20456	8260	17906	13612	23022	8420	14306	29420	15408	12896	19760	12854	26206	9562
230.163	129882	259412	178630	181740	410822	161638	328486	341008	1025312	608494	265250	305858	429760	481522	196918	499582	217786	403404	527998	928550	1085138	127318	671732	1115192	523140	19120	192762	92648	9430	184048	3688	29820	93034	64810	286000	346274	53794	96390	80330	126680	45770	50568	125518	77554	214242	130320	107616	499516	180388
222.102	3440	6640	5978	5606	22440	8894	17208	15398	85942	39204	10572	15822	13232	72540	0	45610	14116	16220	59106	97250	111122	10728	50146	107174	19392	1852	8162	4142	1574	6710	1198	3192	4172	3960	6810	7562	2252	4262	2962	6564	4554	7268	11024	4680	7288	5076	5906	10498	7860
260.137	112332	285204	170334	173602	364356	183788	426668	549656	1141692	690030	178376	270142	465238	487524	179748	508696	279810	572922	670478	743674	637052	122030	426024	1021470	457454	0	156310	122596	14984	164748	8482	140840	262628	169670	314852	273610	133208	221402	208040	274450	89156	113396	313960	152228	215768	282356	223500	445062	171260
228.148	39344	102638	67302	50526	141638	104576	240560	226300	159286	246812	86760	69774	137394	126922	62544	143800	47676	142420	173908	81288	189896	25554	149918	239242	123406	34090	206574	59284	9710	215308	30228	277022	295584	276020	574388	247460	277226	201546	102958	432352	110130	372908	535940	281172	641736	474528	539780	564510	271294
259.153	7026	9920	6422	8114	17784	10856	17694	32812	35260	21980	6976	6504	11282	12234	5078	12790	6320	21528	20370	19266	26378	4034	0	34242	11756	3900	12382	6662	1310	9954	744	3540	5984	7512	17378	32960	4380	9524	5708	15962	9152	13362	23154	7660	23730	6724	16740	28632	34408
136.038	510228	837924	564256	684292	1150992	660350	570476	667240	668550	752030	536302	691528	706416	1037752	664060	742948	513842	668746	689258	1061800	579244	913704	771036	773808	619270	604918	767090	586972	625522	616530	911122	796456	762758	767286	842466	872946	559484	806376	835132	391412	675206	707002	886454	702142	738324	603574	614508	586658	698840
303.178	12994	15216	10422	16004	30984	9796	36906	94308	116382	29638	9288	9038	14256	4960	0	14312	10996	29930	20688	15652	13914	2936	0	21134	24326	4530	16370	8414	2060	13598	152	5950	8012	10324	15630	24658	6746	13632	9230	20068	19112	21298	30662	10840	18992	8986	18132	24370	22612
496.228	3596	10186	5918	4878	14240	9748	15248	13402	10108	16840	7250	7052	15000	17884	5468	12832	3270	12550	12942	24980	27546	1830	21970	27444	9900	2084	14404	5258	1098	19932	3780	28482	26966	15894	32646	21720	18394	21696	14032	14048	5726	23542	33160	20660	34594	31696	26160	25638	14464
256.107	74452	32090	44392	36262	26688	40314	35562	11856	16206	22778	83712	74224	44874	70862	76564	14498	45144	6658	12826	32062	49540	122548	62972	16790	45460	41108	6808	0	40852	3790	20826	15496	11266	0	11176	18832	21714	7496	8148	9970	3960	3296	1994	5518	8592	11998	14072	16594	6164
283.092	45302	137526	60322	46996	187850	90464	210426	560676	534594	284790	84506	93492	78970	96926	52856	259944	153180	258968	234398	241874	79878	67698	159656	284274	167380	96710	96070	70820	39112	84234	216848	367796	340216	373698	176940	321094	205480	225472	174848	304260	427328	391920	704762	335334	342284	425726	404558	642978	670834
151.05	22252	75824	27352	23444	97132	47486	114064	312586	301218	157608	43880	46374	37398	45348	25584	144080	80178	142974	125252	122012	39208	32592	75118	140162	81276	47634	49668	34792	21422	39484	118754	185252	191618	192956	90560	160154	107548	118224	93172	163652	236946	208692	371738	177900	183168	225424	214232	329830	339638
253.083	906	1658	7834	3050	7388	6038	7162	15100	3368	6458	16246	11382	2064	2506	1434	3938	3326	5294	6928	5336	13762	3390	19402	4784	14356	5066	3058	2444	2726	4496	25892	30842	32828	38662	40382	34606	38938	42250	36276	12464	12444	13322	32742	22922	20332	15306	12426	27630	22670
230.163	82740	163824	105768	112436	232858	65902	130146	236296	649532	278970	106746	156978	222074	230924	101186	213362	87530	210808	258524	542482	556382	37762	227424	450330	212666	6362	50060	30434	2158	63814	1596	12834	34064	24424	87838	139516	19868	33182	29292	23584	12618	16300	32316	20098	34352	48244	20908	177732	45728
287.184	3188	6608	3414	4738	11060	4610	8188	14008	19578	9316	3298	2300	7356	6006	2386	7412	2730	10966	10088	13518	16832	1212	7108	16272	6292	22004	68966	13518	2292	51124	658	1522	6866	17020	101946	132546	11192	34144	11656	149870	42424	120836	82456	52060	234878	9622	229894	279084	221860
246.122	8706	15744	10024	9394	11340	11140	16064	37910	59648	18518	30524	5480	9208	10432	7982	11780	10556	21248	13186	47428	24248	12906	13428	30060	9440	4980	6176	6684	4416	4600	10868	11428	14926	6998	7286	48940	6116	7898	10704	28852	11382	13896	44200	11682	20506	12842	16324	18586	44818
317.159	8228	14492	8876	9956	19134	14414	35486	48924	65858	54042	18704	9100	19960	16824	12950	19976	7346	28920	37232	49768	40486	6740	26548	52704	25570	2048	22338	8332	1962	12804	1590	14000	29186	20622	32750	59862	14128	32372	29342	39930	29526	21648	55024	16986	29826	21292	34832	42422	35922
136.038	51626	61042	65210	41800	69556	144536	135042	128616	77044	154340	132546	87762	101014	76434	64016	112582	151042	96610	117800	216520	136958	175222	159418	195620	122706	21606	116146	94034	38712	90702	149256	146842	184054	151156	151856	105732	77698	110204	126186	109668	159584	171074	210972	193364	162256	143714	154682	129910	123420
273.169	8060	14170	0	7846	31410	22908	30410	84462	129362	42310	7134	4448	14142	13364	4870	18300	4650	39524	31156	77852	27576	3346	16074	58590	15094	222	8262	4980	622	7582	1092	6416	8376	10638	20008	33700	6368	16678	12726	19184	12632	15682	32778	10746	27746	8824	22938	37856	36810
228.112	1186	3758	2310	2322	4488	2590	11182	12986	19430	14740	0	2562	6644	4524	2862	6006	2672	8598	11940	16136	10552	1438	8100	16874	7428	566	2348	2188	188	2622	0	5180	5786	4896	5954	16620	3876	8040	6762	10426	3494	5204	9760	3852	5450	5894	6006	9280	5276
252.087	46230	65802	60222	43336	70266	141642	127586	116122	41872	121304	129576	88870	89714	66312	66370	99122	118618	82248	86142	128432	110320	124396	135410	122270	118140	22094	93126	79294	27446	73122	96418	143900	146556	122192	125046	114280	67008	83066	97562	77598	119872	135058	155122	141038	154980	140788	134128	109454	115024
280.142	12950	30784	16522	19144	42676	0	24760	29438	99808	49710	13880	24520	31314	60282	12640	42676	13190	30980	57644	97932	123406	6218	37628	64760	34192	3708	12174	5730	1222	8916	764	2464	6088	4336	8434	0	3246	0	3662	8246	4038	3112	10774	5064	4998	0	3570	18266	5500
151.05	4572	19042	10714	6000	26708	9966	27100	83076	51246	48016	10064	11990	9098	16788	4144	42572	24240	37620	47180	136128	32524	11100	38688	103496	18866	3302	29984	11254	3380	18666	34958	50526	64376	69538	37902	46968	10336	45312	25164	45320	67878	69624	112150	65670	46908	38406	60472	58982	83352
347.169	12002	17792	10304	15050	30288	22878	43332	111776	163470	56532	9696	9200	22828	18166	8522	29092	9830	44126	50632	73856	41590	5450	23750	76878	25450	8258	22968	10012	1330	22676	1666	16964	19568	18488	47340	69978	13972	37384	24642	89280	39282	36716	59400	30722	72042	17762	49754	109096	87416
267.097	4376	14478	7540	3736	19584	6496	18106	52954	33764	31910	6992	10410	6382	12480	2904	31942	19204	27638	33586	93826	22532	7944	27692	75146	12762	3436	20988	7572	2518	12444	29564	37386	49802	55170	28624	34156	8620	30568	16354	29422	48110	46724	75480	44400	33794	25324	41114	36270	57114
249.086	4962	10110	3732	6440	12060	7584	7744	4556	2684	5516	4584	4936	7168	12126	7706	4206	4220	2472	3644	8264	12256	9876	6440	6402	10164	6882	3884	4982	3216	2214	12996	18108	11882	12262	7490	8664	8472	8248	2420	5754	7962	13152	24004	12306	8636	20830	6862	10752	9928
278.092	16564	22688	16288	11008	12964	8242	6694	11382	9044	12346	18510	8522	8696	8984	7044	4108	4292	14914	8204	8194	15334	17096	15346	13350	11398	5038	7396	7818	7854	7156	4666	8856	14964	3562	6916	6830	3790	5564	5554	8226	10364	14020	25252	4056	10672	4460	13126	11644	6256
222.101	18636	36360	30256	22786	67204	44008	73240	61304	121266	109290	52192	36210	73732	83320	30402	65012	30282	61408	92528	151040	151538	29610	104360	152864	69988	7316	37196	23530	5178	35930	2432	25926	39140	20568	40976	50038	24262	28384	23110	43284	28240	45576	67090	36336	36220	45312	33738	71102	40778
236.115	0	57648	0	28258	105704	26406	49796	85850	332898	113626	0	39038	61522	131550	20080	116752	25154	117828	168296	390496	311496	10010	76738	228270	63544	2524	18412	12296	1664	22594	0	6524	13888	12614	48328	50298	10570	19500	15080	18716	0	13852	0	12730	28902	20686	16806	106122	43230
262.135	20098	46168	30738	37768	81316	20512	47326	58872	203384	137772	26360	37964	70190	38756	24766	102008	28386	81750	126854	77834	179328	9152	66340	182644	81736	2236	10538	8262	724	17416	712	3190	9162	5402	24346	32518	5322	9154	7854	10374	4846	4760	11000	8594	14666	15304	8790	46290	11740
236.081	0	0	0	0	0	11928	0	27082	0	0	0	0	0	0	0	0	0	0	0	0	0	5508	0	0	0	4304	13874	6984	2904	21024	6246	3804	8482	14450	29524	30984	13768	22918	21958	24250	31272	23138	64694	21600	20354	0	42816	26710	39130
230.163	64668	178438	113294	102294	270630	51276	111632	119154	709514	300366	81642	147576	253912	328270	95774	230448	87022	195508	309300	885150	983560	36630	263028	632054	225512	3132	38072	25240	2200	54672	974	10214	28604	17818	85830	117502	13792	24110	22718	20150	9906	11982	23040	13086	29300	46970	20128	197596	31304
284.076	10188	9462	10760	12046	18278	15910	21626	0	5888	14160	11662	7006	9204	14152	7126	9496	15454	7970	0	14462	16488	38074	50632	23782	19530	15378	4046	12152	7078	4268	17710	0	17294	10004	11560	9032	10296	11548	16100	2508	5358	5862	7892	6906	29610	14606	11400	5156	8152
331.174	0	22458	13414	14066	40558	29130	49402	111538	189092	74704	10870	11194	37690	23910	12032	31564	15370	51148	56550	80306	61846	5550	24438	96170	24014	2186	15292	13402	976	18118	830	9460	14976	24452	29328	42056	10730	53970	27602	23970	17106	31758	61554	16868	29986	19422	28980	30188	40318
245.163	15218	11052	17062	28788	22908	21830	20294	12848	14228	10956	28800	11758	0	25494	12912	5004	6230	0	5626	15624	18738	0	0	17700	14394	12442	21570	12254	22808	15170	21226	12696	12758	13910	10096	9066	11750	16246	4648	13384	18076	10230	9960	8540	20176	0	15654	18554	16832
214.096	2406	6068	3642	3108	7526	3008	18034	19104	40152	30578	3070	6094	13680	10946	3584	15218	5278	18638	29588	40082	22014	2416	14698	32832	11746	724	4500	2964	164	2734	342	6688	9418	7100	11584	19152	5118	8850	7258	9778	5144	8222	15360	4846	6972	7970	10808	17624	4318
331.174	9516	29564	17598	15204	41316	18248	85370	90260	170400	143654	14696	24852	60928	50002	19464	63232	25826	88156	126604	172874	100194	0	64700	158186	50318	3842	25480	18522	1916	18250	1342	29118	49044	32542	60466	107352	27456	51964	35318	58128	30442	51954	87768	24000	40996	40646	56122	91706	39526
294.122	8560	25638	13796	13916	45252	14976	40990	37544	191152	71914	21594	17374	36138	66584	10146	75968	21950	50906	109542	203914	127172	5570	57586	181372	36334	2516	9052	9662	1360	14234	1148	5368	9366	6218	16004	15264	4946	13080	9684	12452	8408	11300	21772	9328	9346	11804	12082	21350	14266
245.163	101082	12622	21264	40268	36732	27530	27362	19428	19984	10502	46900	9152	20692	55060	15604	4342	6398	8494	4142	12746	10994	40160	20434	8158	9234	18804	28348	14826	33938	17212	63666	40348	53846	30206	24978	22110	27434	38852	18344	23180	41890	22610	51526	17864	29454	24088	33850	21932	22638
353.159	12800	14546	6644	8444	26880	7428	17840	17554	17674	19064	2852	1824	4990	4382	1954	14510	3278	30570	30666	54208	0	1290	6730	16740	11532	3648	9404	2620	436	11836	570	2854	9188	10978	45336	23358	14188	16104	23182	9916	6368	7874	6074	7348	29460	0	37074	56548	35838
262.133	10038	30532	17126	15478	49190	33648	103020	74650	168434	120152	24156	16744	38848	37194	18162	49944	0	50904	79304	82580	115108	7134	60488	115482	43990	2830	21446	10750	1070	33970	8268	109960	78766	43620	38176	41978	43934	32804	12102	63512	27662	110744	149102	60862	77744	153296	51174	32788	27098
375.166	5648	9698	6822	6158	8180	7316	20692	37386	43708	25574	4228	4414	18282	6004	5016	10058	4608	17920	15900	24908	8448	2780	10124	21094	11872	0	9222	3824	0	6750	0	7828	7982	7366	16972	20300	5564	13610	11392	11634	5142	8020	22596	4596	7966	8048	11146	18316	8206
293.138	2914	4722	3492	3274	13416	5834	11890	17292	0	15484	3680	2414	6502	6788	2682	7308	3360	11410	13530	19514	0	2260	9038	26572	5682	2482	13440	5660	930	10498	348	2104	3500	4966	14210	14816	3528	10796	6888	15326	0	12412	16522	5422	21754	4102	28674	20196	22090
375.166	9254	23796	14788	13684	31528	18690	51326	59360	81524	60588	15468	15522	43468	27498	13886	38618	16350	43602	44218	64528	42158	11076	28344	63064	29144	1078	7976	8192	986	9388	318	26564	22976	17218	24186	37032	9672	24922	22582	25454	17760	24098	47522	18484	23356	29018	24984	29920	25878
336.073	22494	13432	16404	16454	11954	7954	3784	2162	2910	5774	11802	14250	12176	20196	21110	3452	3282	2526	3444	7254	14264	11484	7808	3220	4282	10610	6288	7840	25198	5596	2182	1312	794	1118	3144	2600	3818	1338	2558	1334	842	804	428	754	1610	1280	1458	2462	1278
333.133	3866	10644	6468	6412	11032	11194	17710	20134	48970	32904	11270	6642	12176	16596	4782	24092	7030	19886	32554	34746	33438	3924	24016	48372	16270	1856	12768	7188	1644	16210	1956	10802	15220	0	17038	36682	13536	18000	17278	24368	12108	16988	36882	16184	19198	18286	16078	39292	35854
294.158	30160	74474	46746	49500	148390	39816	99434	69392	241998	166464	55990	57118	102638	117560	37172	134266	55310	108972	171050	276374	320888	21176	149798	283966	111864	4624	24422	18222	2582	39386	1146	10404	22124	10610	40488	41336	14678	21934	20906	21032	10950	18322	31970	17554	29642	42782	23582	68234	26650
280.106	1586	4352	2334	2032	5044	4602	7072	10966	21364	7954	5564	2040	4998	5628	3146	6746	3362	7782	7624	20690	13236	1432	7288	14146	5184	684	2100	1882	216	1780	916	3322	4528	2894	4014	17024	2678	3596	6114	10116	7044	7966	12384	5494	8904	8234	0	6422	22758
351.144	2018	4886	2756	2580	7042	10894	9844	11980	16458	13434	5206	2054	6484	4476	2548	5178	2040	7714	8586	9282	9474	2074	5440	12296	4620	1268	3432	2706	644	3690	2384	10234	11136	10202	8926	12320	3900	10914	12896	5796	13990	11308	23096	10006	9450	9172	12392	10592	11904
262.134	62188	115730	48378	72052	185582	18952	55952	62332	562240	130094	22022	45404	52530	166512	21782	259028	38452	200668	365970	420602	318008	10274	81904	397414	100322	3290	39770	11922	1496	32098	1314	6972	13266	17552	122584	78084	13080	17866	21618	19536	8728	13894	18280	15564	43204	21126	41404	259820	77118
317.195	2040	3852	2446	2972	10866	3092	10834	12600	16960	11008	3330	1998	5144	3308	2456	5146	2412	7874	9542	12198	16078	1326	10810	17556	6250	952	7760	2588	394	5356	390	1566	2598	7584	7426	16898	2976	10362	6274	16788	12122	8418	12066	4970	21918	3536	10974	22156	19698
301.199	4382	6750	3778	5344	15674	6710	11072	21374	39800	15652	4292	2460	7154	6660	2672	8864	2792	13946	15646	21232	26212	1700	11168	30732	7814	4060	51738	8280	1504	35784	0	3498	8814	33494	87232	68914	15864	31534	29202	64928	30112	45328	41074	27674	116252	9424	112016	220136	103078
351.144	2676	5720	3648	4128	11874	4492	15022	11564	25326	16086	4200	4410	9544	7234	4132	8882	4346	10618	14772	19450	17800	2160	10670	21518	9574	1050	4302	3374	540	4840	338	3828	4042	3946	6492	10170	3972	8412	5016	6930	5912	7274	12416	4324	6840	5274	7522	10196	6558
294.159	14912	42604	20948	25130	88492	20914	57440	34814	204114	94034	22538	26146	44078	95786	12396	104044	24828	64362	147998	258998	274250	0	98226	208066	57990	5468	19946	15080	1526	27314	1764	11000	0	12470	20476	23194	11238	17848	9778	22272	15322	24064	36696	17328	16442	23610	15622	31238	18514
409.15	1394	4748	2982	2152	6984	4608	11632	24488	26332	21536	0	3476	9606	5700	4012	7734	5902	9536	15382	16018	10646	1822	7388	20658	9718	0	1950	0	0	2872	0	7882	7018	5938	4382	21772	3474	8748	9472	10982	2578	12192	20166	5048	6818	8828	7174	13980	5336
260.137	15204	30296	15998	10916	15358	11312	8874	10634	11770	8698	35762	7912	11828	20710	9200	11722	7474	28350	11214	30516	22930	31792	22738	20134	12532	5952	6240	8022	8226	5688	15124	12308	21392	7046	4918	4082	5000	4946	5308	5176	4768	11246	57962	5200	6432	4134	7254	9064	4052
317.195	5500	11394	7144	9500	33470	6726	15276	16194	34258	17524	5056	3330	8882	5916	4094	10654	5384	13082	17936	18744	21760	2164	13452	33780	12010	5372	21518	10306	1614	23010	934	7622	9396	13550	20486	16230	12786	29120	19066	14174	9582	21736	23702	11970	20298	12418	18230	19386	34050
359.206	6770	20220	11704	12018	43144	9962	45744	56346	102292	73658	8226	11270	25804	26684	8404	40726	14970	51230	71456	101394	57316	4386	32154	120448	23106	3766	12602	10424	820	16014	452	5290	7214	10040	23532	33090	9790	22704	15476	72146	10780	17958	31814	8346	22850	14058	20556	29988	16740
287.184	5124	13268	7072	7962	28350	20010	36096	36798	75270	46162	11176	4732	15684	11218	7832	14364	6506	23586	31298	40288	34814	3894	20968	65632	19006	3988	13938	9732	1066	18806	2576	12246	15826	16086	28990	66842	10588	34154	17884	48512	43620	44548	59218	21580	41258	18196	52892	52274	70328
333.172	9894	0	8736	9664	39358	12782	18968	41074	54486	37508	5972	4108	11484	9642	3576	25234	4856	41916	45082	21450	25632	4138	0	38370	16364	674	5880	3322	402	3998	582	1470	1976	2436	6250	10412	1512	8202	3528	8682	4256	6438	9286	3076	9292	2704	5560	10242	0
388.232	1936	0	1948	1826	5332	2502	6662	7356	12850	5654	2856	1636	4094	3870	1814	4228	0	6820	5592	11928	9568	714	3688	8958	4110	14560	44424	15542	1388	89130	604	6386	12602	23456	93618	115434	20616	44254	32790	143822	26124	72558	73286	60006	175906	21548	138270	263026	197428
391.141	3946	1972	7494	3816	25008	15800	2906	6524	0	13572	1142	1046	1772	5662	2674	2266	3848	0	5034	1606	1694	34958	49274	15384	1478	159210	415192	42354	89416	152912	167828	145320	83832	137376	221052	33088	232898	99924	71812	140678	74080	259696	16918	43842	87158	149172	45862	99672	64684
244.179	145714	330374	207506	231022	556594	143260	277918	336732	1360664	656044	168640	248400	430014	447186	173514	500802	205034	407404	595924	1161236	1500688	87004	621634	1222316	506700	9632	78076	50750	5628	123788	2502	24272	58198	36344	154594	219152	33024	59466	49684	48080	22910	26044	59702	33508	71498	104764	42084	337216	72536
301.199	8168	16966	10558	10610	41076	8450	31504	31088	64762	33780	5508	4188	12090	10516	3932	21120	10662	31756	39980	37372	38018	2038	24986	73228	12778	3478	15594	9198	1126	15618	338	2386	9006	12160	40258	43068	6678	22838	15222	43972	21214	26290	46684	12022	42966	8508	39364	50946	52202
260.137	52090	131658	60914	47142	88326	80800	63198	68352	14966	76898	226804	29788	55694	82136	35664	69952	36956	141840	54356	114738	84168	135588	106424	116488	55328	33748	37884	47086	36744	37676	176736	156358	224124	64406	49210	32398	43978	45804	40428	44736	57768	112682	52578	46012	56256	35662	62552	61714	34830
359.205	7952	24780	13382	15208	39792	8782	38158	30834	65340	42970	10690	12940	32816	24986	12704	30810	13886	42536	50906	50634	58978	4960	19882	54762	22604	1070	12510	7206	1068	9126	642	12918	8208	5326	13824	14882	7090	17778	13000	17272	8896	8084	23548	15448	10412	10336	15336	16114	9052
287.184	10112	24216	13880	13774	42100	31212	60792	115578	201510	92972	14954	7900	29396	28586	9714	32892	9812	56218	65722	84982	75642	5824	29158	147532	27408	3958	18178	8594	1074	16808	1480	0	14830	70580	84174	262386	13238	126128	59844	104490	57430	43252	166148	34452	124206	16140	118490	162336	311996
388.23	4128	11314	6544	5548	14534	63860	25398	59846	15854	33024	11332	5264	12328	10618	5578	10580	5008	14114	13790	20824	20072	3580	12308	19590	10060	6766	18140	15282	1170	23790	4658	33480	39390	31728	29904	76310	8784	46612	28536	7946	26828	20270	68702	32852	61194	37682	84186	60092	107454
327.215	3820	9040	5302	4488	15884	7152	27632	17932	31120	15822	10850	4676	14542	7948	5468	9572	5004	11240	15212	23652	25266	5404	16896	32520	15240	1668	11054	6252	1066	11524	1292	9486	10326	12448	11660	41556	5682	19976	10196	21116	10608	29924	71452	19166	14566	13392	23718	22888	23606
571.286	930	5736	3236	2700	5910	24302	0	98924	18254	36768	1692	1268	4152	1910	2400	5908	1870	4764	6224	5058	4848	1284	6810	12044	5706	1820	7880	6238	672	10042	2222	17970	20108	16966	18634	117418	1304	33880	23170	3770	13074	8680	54054	16270	44476	11300	54660	58268	102504
244.179	129940	347248	163006	210272	585610	94438	163112	204206	1094718	439946	91300	115286	220636	321294	101598	397984	120706	372826	545076	964950	1394296	34546	400406	1000368	335054	10284	72830	57650	4388	143796	6332	32640	53946	43896	153666	118126	35852	57130	42356	42474	30366	46046	72348	43326	59330	100318	51040	259670	73262
372.236	7700	22208	9210	9466	26090	23452	35890	28650	167534	37434	10764	5936	19004	13920	6722	35130	12796	53908	49046	116784	37494	2498	21252	89144	29552	9636	11442	31270	918	30920	1494	12316	16570	17574	30384	22602	12620	21478	13262	21202	35470	25252	62500	19730	30090	25862	37474	26028	25678
317.193	9086	11650	9918	5540	21520	9426	11326	21880	44898	19098	9186	3366	13478	8978	2636	10350	8384	14978	12040	23256	22676	2974	11042	31372	9500	2732	24366	6606	2584	17468	1066	3950	4758	12026	91304	20518	10764	14666	10076	16174	3670	0	19308	0	34894	8080	18020	45414	35288
319.155	8126	15382	13060	9574	20224	26768	40950	30200	38624	43578	26212	7446	22130	13048	11038	17174	8568	22846	25380	29566	34086	7324	22740	40098	28770	4234	17112	12910	1638	17796	6282	24892	26166	20164	21250	40956	12882	21150	15034	25626	18920	35842	54394	30170	29748	29796	33356	37550	29882
329.231	3806	7446	4300	4934	15352	15090	19348	40334	49860	28512	6318	2804	8314	6914	3594	8538	3780	16940	19450	20004	28014	2066	15156	40232	9838	1900	11314	5056	620	14334	0	2330	4296	11212	19528	40570	3414	20566	11894	24206	15604	12492	36494	6466	26358	4812	22620	31450	46922
456.257	4956	12322	7144	4988	15690	6854	26682	42638	89984	28760	14944	6936	15842	10144	7264	19704	5770	30712	26110	40876	35492	3168	19964	33598	13606	6106	28658	13202	1616	25034	1836	16932	13246	19258	27922	43816	18068	28972	13080	191096	18582	30752	57986	23078	29576	22686	37288	38778	58210
301.145	6718	12598	8646	7672	11188	19568	44448	49690	17216	48926	11248	14828	16766	0	8092	25238	5046	23364	31206	0	28924	3228	29520	26012	25066	0	13114	5532	782	10004	2894	48934	42482	14076	7336	21618	14664	15156	3612	18698	8650	51174	119030	29898	25314	81604	16166	11750	5994
707.348	36050	100208	20566	31004	92494	32838	83648	120062	213090	45304	8852	7470	11810	34522	6648	96100	8140	103400	100402	215826	32732	4284	24598	77506	27702	71976	107196	24838	3894	86608	1322	4944	15444	36890	292596	117180	48528	54954	18110	133280	40964	78966	55236	82868	240184	26012	223442	330846	233180
327.215	6280	13040	0	8152	20080	10936	40570	23006	27716	21020	13200	9022	14880	13142	10480	13784	5674	14130	18754	21834	35436	5472	17982	30082	21388	2834	12860	6568	1468	22400	1606	0	10176	10420	16594	30874	8176	16706	9014	13834	6370	23962	24018	13578	16572	15788	22034	19404	15126
333.171	3968	7574	3998	5144	12972	4168	14138	10324	22096	9926	6318	2040	7782	5516	3970	9204	2740	9238	11612	12556	0	1922	6884	19344	8634	1848	7502	4856	556	6744	1332	5976	5060	4910	8578	10092	4216	6752	4498	6246	4164	10814	8730	5454	7916	6718	9752	14710	13846
331.21	4304	10796	5366	5128	15158	9218	26186	25912	50790	34582	5446	1674	8392	7508	2952	13392	5294	22158	23394	13494	18770	1802	11206	31242	12004	4820	11712	4244	286	9814	698	3560	3480	0	17164	19460	3980	13110	7674	21922	9514	16064	25752	9508	23924	0	19964	24606	27802
259.179	1220	1538	2360	1030	2064	960	1596	1612	5732	0	2462	0	598	0	1032	3036	644	3178	2212	124902	0	3890	1754	0	1314	14112	12468	21470	31086	14842	7756	5552	3140	3768	2012	4628	3800	3568	2014	6308	4808	4892	5944	10222	7030	8246	4852	2358	2642
345.19	10232	29032	21224	16184	47764	40086	89294	100870	164430	157222	0	27790	84408	46994	22280	48674	31944	86426	101932	114036	84674	13404	79432	157076	63590	6472	0	20312	2170	27848	0	45488	35924	39764	63936	141954	28778	57132	37764	81696	40792	46982	94302	23438	0	34826	0	127536	103526
478.243	112214	98222	38388	61918	99474	132000	218830	347880	630022	154226	28212	40336	50696	117656	18734	191792	27612	189346	210722	206772	100086	18918	59772	166660	96438	97860	125322	56242	9102	131938	3814	6992	18000	29896	157770	67614	28230	38496	12222	337198	107238	111968	149528	147560	179122	19336	144114	169264	142048
372.234	7534	9632	7530	7566	15742	6956	17674	80750	76370	43118	10614	6246	8350	8658	7070	15188	3996	10366	12860	16636	25162	4836	20364	29124	15542	7952	18478	28180	1240	26440	1260	8590	10640	16378	34862	5764	7368	10800	6738	31188	8788	19314	43210	18242	89532	17410	22264	26530	8082
377.165	4322	11090	8928	8136	20670	9442	24682	28888	56922	51634	8214	9670	28958	10610	9416	22070	10356	28940	36300	18578	26954	6008	20194	50762	23294	0	7414	5166	0	7086	0	27658	28176	21312	16724	46672	11156	26604	24590	13116	12476	24644	34488	14332	11686	26704	21830	31362	8454
329.231	2846	9126	5494	7342	16470	9258	17110	22168	36628	28364	8652	3572	12526	4910	4528	8088	4690	15006	14406	0	22942	2138	18422	34068	12572	0	10602	2078	758	9190	440	0	4528	8246	19198	34042	4572	15768	11146	23778	17972	15846	33556	9504	30884	2510	24306	37332	41018
345.19	19840	54458	26186	28736	80504	35148	111148	125612	265710	189732	25196	47220	119322	69608	50994	107212	52094	124302	156104	170600	137950	19998	93438	181590	92166	3768	34606	18822	2084	28084	2738	38088	47624	48988	51388	97940	31954	89822	53308	57058	25428	34788	79262	28714	61666	58430	74314	69124	24580
278.163	0	56400	32382	36262	137734	34096	96666	72184	406772	235494	29434	37958	54128	120630	18344	146582	52536	81708	272144	285818	332520	12814	203132	480468	84746	6528	30006	18108	2958	49662	2028	12122	19886	19478	27408	32856	11298	27012	9986	38838	22662	37618	67376	21880	16802	25680	17576	42632	29524
402.245	9728	26018	16190	16598	0	16350	30980	24800	35856	0	11370	7824	20246	13620	11232	26740	9690	22702	28938	46564	33564	3140	24880	42528	18000	16394	28020	21856	1304	41340	1222	10414	6750	12452	25982	24514	12384	26770	13016	45214	28582	22870	30076	14706	26548	22446	17388	17416	22808
295.092	1164	1900	0	0	4724	2076	1606	5248	0	2112	0	1310	0	0	588	1684	2214	2324	4132	4102	0	0	566	0	0	1110	1844	2478	916	1544	8784	14722	5832	12990	38892	28174	42778	31930	31150	4764	4722	6070	19238	9226	8612	4828	2844	6118	4702
553.274	3340	7846	4460	4752	9796	3298	8640	15602	6404	11322	3562	2810	4442	3226	2744	11548	2996	6686	9062	15326	0	1450	13344	18926	3778	2866	6128	2816	780	6932	942	4528	3800	5090	5506	9808	2914	15118	5162	27534	6892	5344	11198	6394	8976	6170	3650	5978	12872
358.22	3636	10530	6234	6952	22416	12012	17704	30718	31944	20642	8742	6336	10916	0	7692	11998	5194	14484	17662	21606	26484	2584	23704	32616	16750	8242	19210	11454	2176	20942	4632	21678	12794	24968	22878	32152	10556	21472	6674	30556	27072	95200	104674	45552	25158	33164	39196	26278	33906
321.169	9838	7796	9292	8060	19782	19818	20438	20158	33668	29674	17734	7606	25000	9742	10446	15206	0	20854	19160	0	34258	5454	13752	30750	15840	3824	9940	13220	1550	10342	2970	10226	11956	7956	16496	17726	9128	8906	7396	7176	18190	16100	12552	19212	17352	15450	16670	12026	10670
658.328	2844	5076	2838	3440	7588	6766	9452	8852	29620	7148	5058	2970	6246	1128	2674	7750	2638	7860	9960	10460	6514	1754	7424	15674	4848	2912	4868	3930	930	7318	1010	5348	10026	10354	8842	10322	3772	26804	6950	2372	2818	4030	11410	6856	10926	16018	11950	5890	8360
259.178	1098	2182	2028	3744	2530	5134	2072	2876	5930	4442	1494	2070	2770	6876	1266	2594	1054	2860	0	0	0	4332	2116	2794	1502	3264	1520	1722	3152	1068	1998	1262	1406	1914	838	888	1524	1750	1020	4450	4142	2964	23156	1148	1054	1988	1990	1806	1354
1004.46	152726	140144	82320	120498	349152	163412	256094	396116	174424	250730	47914	60240	67338	9188	26678	98566	45132	225192	212612	0	23516	17804	64186	234628	143268	175498	228176	137154	7222	281038	6446	33250	99562	119042	514558	406444	107692	233256	150392	223960	270314	233270	305082	279370	751386	124062	707790	714094	764720
329.231	11646	26578	14504	20106	53606	17382	36862	33324	56156	40770	14180	5792	24428	11426	9788	15526	0	27386	31954	26482	47156	5050	27288	54692	20294	8850	31978	12990	3902	25000	536	5688	12372	19740	65268	51012	12474	36230	20590	34304	26572	47130	51448	17138	129412	17640	141604	123856	78760
303.159	0	5668	0	0	0	0	0	0	166710	0	68294	0	140274	102576	63472	113914	0	91264	139718	0	262156	32338	150682	187360	132202	5034	0	12712	0	0	0	0	0	0	0	0	10216	0	0	0	13196	0	0	0	0	0	0	0	0
331.21	7868	18054	11074	14532	37236	11720	22214	31300	45188	19278	8242	4012	14594	7088	5634	15478	8084	19042	26680	17882	16886	2838	21996	22132	18246	4354	18168	9108	1012	20824	1470	12570	17138	19740	24588	33792	15898	30570	14602	25432	17966	34404	20440	15230	21970	15210	28694	29552	35340
315.216	87476	84596	58764	77022	220486	85592	137614	346956	563858	193364	26460	11166	51810	24496	22910	91738	37044	170676	215488	93458	119430	13540	93220	263682	100902	5108	30680	10442	1374	22710	442	3484	9344	20924	53620	71066	10580	34306	23940	55912	24750	42520	51840	13862	92472	12920	117422	123996	77392
402.245	3612	8722	4736	5992	41272	6240	9870	14064	11882	28976	7162	3420	7580	0	5918	11644	3634	8558	14238	14154	18854	1670	10826	21750	8646	6380	19038	9416	728	14520	0	6616	4334	8488	19622	10758	7278	13354	7890	27398	9970	18170	32004	18140	16994	17126	16018	14398	17860
278.163	33240	86900	57586	65058	169042	53564	108114	109238	832888	175364	62416	59096	123878	155814	41896	213322	57978	143512	267812	479108	413618	16378	194732	784080	138116	8720	45438	36614	4616	58878	2200	14884	28914	19984	43042	43888	14628	33144	18680	30840	17304	30984	38558	23888	28386	42110	26802	85278	45602
374.197	8944	13066	6106	10992	0	21290	22218	36832	37204	31738	3272	8418	5864	11766	4654	19678	4328	27204	28010	13484	11362	5342	18326	25764	22218	25796	67830	0	3304	49754	580	3890	0	18642	98038	47984	0	17130	10388	76522	31510	61802	54678	42258	108424	11554	113832	128838	83460
377.161	9236	18714	9928	12050	27402	10610	45988	31318	78690	58914	17042	10402	28868	13564	15892	26278	16668	37050	42400	37330	29110	11930	27504	50916	32958	1450	12912	7422	1176	13972	1572	13828	16070	11048	25932	31544	10858	18086	19208	23004	12012	13210	25510	11328	17970	17650	21244	29500	21234
301.2	14956	36818	22156	28612	73974	37956	66844	102702	111330	92340	23580	9038	36992	17280	11738	40056	18604	52782	84494	46630	69410	6590	69344	130842	38068	8030	33872	15474	2130	37350	2126	11606	21066	33734	62226	132564	19018	60284	36360	93702	65192	50568	112902	28438	77364	20744	77262	96962	116846
373.222	11160	27854	16540	21170	47098	16030	73346	56844	123342	69660	14772	13330	35852	25702	12968	39390	20706	57428	68424	51460	64320	10562	38632	112042	31922	4152	25696	14852	1824	25100	1038	11378	15032	15500	22916	31670	12764	21144	17054	54342	4712	25284	45804	15112	21954	22162	23900	37278	17006
384.237	16238	38040	12458	14124	35530	51556	60132	57020	88934	77698	67102	36600	78454	54020	27300	119470	15224	104120	128306	74626	56902	12060	63016	91564	89882	6498	31102	17356	1836	20050	7124	35536	31452	31964	48154	73398	23976	57726	44404	89200	69308	36912	66404	44018	62128	59820	55634	65252	62462
259.179	16570	6002	4134	7428	9910	19334	8744	13352	14054	22236	4742	15292	15588	15272	9580	7174	8358	7214	7110	17996	19820	44886	48170	38502	13860	13518	6610	0	7906	4358	9334	0	4512	8904	2412	3640	4690	5254	624	4348	3106	4778	2026	3218	0	11824	5324	9568	8340
358.22	11988	24508	10544	18178	52778	14794	33152	41566	86720	41550	11928	6018	17782	14786	10254	25452	8944	38336	45306	32064	48366	4610	29566	76632	24936	4392	18708	11248	1020	23786	1296	9776	10414	21390	27518	37378	11172	26848	15072	29904	22058	28190	48036	14216	27384	15312	24296	35860	45694
331.21	15756	37160	24576	30272	93698	18202	45082	41010	74598	57086	11904	5844	25898	10134	13870	23106	19110	38592	53776	28962	51194	5922	43010	80276	34902	10092	28082	14786	1760	33638	1064	14330	17662	39568	51268	61120	20856	70136	29092	34508	29958	59784	72642	24546	100320	22250	97312	101224	79852
278.163	47210	109992	59102	91442	223648	42096	103550	139894	935788	222912	46878	58744	88222	237634	27390	261232	93118	141174	526422	532440	602628	21122	275558	980964	131484	11432	65032	38452	6930	84556	4138	19310	32948	43420	72494	70022	23410	45878	24162	92970	40474	78934	84942	30750	47908	43488	51174	132758	103900
361.188	4954	9080	3574	5008	7186	6326	0	0	24140	0	3156	6802	4722	0	4656	8166	2800	11760	5782	14710	17630	4808	4848	0	11802	0	31692	14648	6308	16012	15264	8084	19924	24202	17412	24142	10252	20230	14354	40542	39286	24674	45692	40696	49376	13596	32464	76358	52360
315.216	15394	33966	19370	25132	74544	20186	40562	59680	101222	54228	9948	7546	21600	13652	8478	27072	14862	40450	51238	38034	61530	4928	36228	92648	29756	6446	29166	15054	2540	32734	1016	8122	11164	26424	41098	50982	11922	42038	19460	37486	21298	35862	67462	18328	47108	16200	41572	48896	52626
884.425	95930	85080	48502	62010	143388	89218	159420	338696	374606	168888	27830	27892	35296	36376	20016	127244	34294	151234	165810	157812	62406	12498	84140	167976	91078	0	0	0	0	0	0	0	0	0	0	0	0	0	0	0	0	0	0	0	0	0	0	0	0
402.245	2604	9544	3870	3722	10740	8270	12234	11158	14324	20046	6592	2510	8916	0	4294	0	2702	6414	5984	0	27348	1452	8962	20406	13822	1974	24736	3930	0	12996	0	6190	4626	6452	15130	10082	5496	7346	9022	6170	9412	8210	10760	6792	8012	7974	7392	15698	11986
400.266	2660	11636	5380	5540	16630	6972	9698	6372	9472	9452	5278	2616	11686	6778	5660	7912	2936	8610	10352	11636	13036	0	6654	11536	6102	4230	5984	5936	0	8084	0	3276	3338	8802	16426	5864	3480	5424	5940	7858	7770	6860	34502	5970	7008	6946	10182	18726	7518
598.33	14634	51308	15606	15258	37648	11742	189322	64480	96706	120842	13770	20238	32072	55042	6072	109250	21486	116628	185912	87788	96056	5282	49668	206946	52028	8000	28770	10508	740	11992	1478	8224	17016	13072	26942	20768	16618	12728	9230	46858	27484	37352	22058	15690	47796	69572	59702	46598	27340
373.222	19792	55922	27472	32546	96208	22892	62836	50742	117330	79464	17340	16898	38426	28124	19602	50884	21656	72736	91098	57426	41272	7664	40368	72914	41266	5114	24808	21540	1204	32612	1078	26454	26336	30324	42286	82192	31082	40412	23078	0	23506	48268	70018	24142	46852	35984	44642	58782	109538
658.33	9376	36156	9210	8692	21578	3098	86138	39310	91554	54378	3470	2570	3054	7432	0	47974	6610	46724	79214	26704	20154	1374	13622	76588	12732	4542	4730	6322	954	0	2302	7002	8494	8882	12670	40738	8082	17564	6360	42592	14066	14054	29676	7840	23018	12750	25104	13018	11680
359.205	3976	7360	4580	4720	12812	15850	91172	104248	186482	20962	7926	3786	104468	11140	4176	55980	3728	85220	102560	77462	25850	3770	78224	31880	74050	3688	22650	8104	1728	21200	1636	12198	21070	51530	108512	156422	17762	32702	36078	78940	43200	54790	179098	22836	102220	15488	61632	164056	312928
343.247	5808	15776	8676	11542	31834	15410	25796	51244	70074	50828	8800	3244	13580	7608	5020	11674	4086	25390	31148	0	32862	2674	19964	48224	15436	832	0	6602	858	16144	814	5854	6866	0	22100	17074	6132	18476	9276	0	14830	0	49880	0	34168	8302	33998	14626	38864
317.174	128020	210308	120662	136518	239414	140234	199338	396210	574220	527762	94554	164258	197412	93192	88066	267800	94454	322044	373518	126590	265440	74808	325902	419226	435336	16588	58780	19656	3596	61112	1366	9998	51870	20112	161332	119870	31412	27014	70256	27776	10948	12888	24560	23434	106720	62806	66172	295732	74052
373.222	10768	24568	14390	14762	48116	28036	62732	45702	31726	59220	21688	0	33456	18996	11350	28600	15664	40998	52506	0	51312	5436	27776	34608	26136	7152	32548	20584	1382	27378	700	6878	13838	15644	42302	31952	15844	31796	17448	45772	20880	36282	55358	19500	37778	17050	32412	35342	44068
343.247	8398	26632	12766	16604	56206	15408	34668	39010	79362	63720	9182	3858	15790	9268	6690	16416	6792	34974	38348	23550	43012	3432	33228	74202	22310	3452	20442	8034	768	24400	0	3828	6652	13294	29982	41348	7416	60804	17388	30972	20878	29310	49960	17014	40388	10560	38224	40214	56992
228.112	3606	8138	5004	6096	12214	0	21206	19424	41796	29680	6056	6292	16310	10438	7316	13910	7928	12692	21850	18680	11542	3588	15336	21442	13892	1620	0	4610	0	5798	336	11594	11130	0	9206	15988	0	14168	9364	15562	4772	14250	0	9184	0	13920	11150	18148	5062
260.138	3522	4526	3550	3336	4564	2712	3494	8614	4774	4674	3014	5194	4576	4194	3414	2120	1078	2536	3018	2962	0	2880	7438	5692	7414	2642	10142	4706	1200	4748	1374	4154	3664	3586	4378	3876	3844	3584	1978	6646	8438	10478	7122	8086	7674	4824	6424	9198	7656
359.205	17718	43720	29662	25428	67702	33868	114206	116942	133944	149932	28364	39548	100376	58466	35134	83700	44966	104954	118130	94506	100280	22012	86502	179152	80848	5130	27472	24236	1856	35974	1374	69676	70310	53650	56062	90984	38280	76912	55908	84248	29894	85506	168546	50852	44504	82370	51802	98012	28208
365.195	5642	11732	0	0	19634	6348	13594	19162	30818	17422	3982	2150	6806	5444	2938	7958	4260	12166	17024	17894	21494	1824	10794	32632	8866	2170	7488	5048	660	9622	634	4998	5000	8642	10544	17918	0	11422	6316	13372	0	15326	25096	6276	13828	6130	13860	20200	23690
349.199	7714	9950	6520	6424	23368	12742	20158	68748	115852	28498	3862	2702	7138	7480	652	12218	4642	25772	25540	20998	22424	1556	13660	60592	0	1978	12388	5198	566	10132	1322	2444	2502	7232	16282	26328	2834	12422	5434	12668	12990	12602	23496	10424	23024	4512	16844	31904	27278
392.206	3468	9454	5478	5772	16418	4974	0	12884	27220	11946	6416	2398	7118	5300	2980	8764	3352	11164	12370	24274	14560	1670	9382	22468	7986	1814	5234	3690	990	7054	4796	11208	5278	5040	9038	7824	6412	7974	5458	6278	7462	7480	10998	8548	8042	6174	7964	9110	9624
242.127	3440	4408	2492	3126	7574	11598	19302	19028	38248	17906	7084	5300	10220	10006	4412	12318	4822	15274	17404	24746	17932	6046	8642	22290	11098	1138	3502	1892	456	5078	2894	12480	14132	9100	8438	17452	2344	8768	8102	6168	9062	9414	17508	18664	11116	6080	7902	17182	16316
317.174	28040	86712	40100	45720	100848	33884	66212	85660	169592	209972	33530	44686	77812	49676	26096	112512	44342	116876	156986	83890	219144	13090	139198	211306	135818	7330	27740	16866	1328	36478	1122	5260	19072	14448	80772	96998	11194	19520	34362	11312	5442	6996	13392	9546	36934	31544	22404	205710	66804
393.191	3166	5966	3478	3620	9884	6044	7266	13446	19864	14368	3654	1880	4612	0	2872	0	3024	6718	9076	0	0	1522	5486	15410	4644	2062	13534	5286	904	9054	0	4504	5580	11946	22376	39740	5518	34582	20096	13344	16644	12316	27730	0	26538	8562	25482	29236	55376
400.268	7034	26652	9684	10900	37766	24184	55476	40628	68108	52894	23614	4474	28752	5726	15142	28304	9498	34648	30662	19490	23734	2514	29244	71006	30786	5248	14446	9144	644	14994	702	13520	10300	16476	36614	39976	10784	31910	26398	74200	48042	36558	60784	22182	46322	16658	49684	43060	43324
343.247	4176	9268	6012	7208	23488	7014	12796	16368	36008	21488	4134	2492	10768	3156	3290	7994	4338	10584	13652	10748	21368	1726	14830	32604	12118	2054	12524	5314	0	10046	0	1708	1968	7534	19028	17798	3044	11464	7798	15606	8238	12246	21658	5476	15462	4836	14666	21642	24624
253.095	9496	10842	13348	12026	9124	10818	4504	6654	5102	8658	10168	4928	9650	5838	5312	2904	2670	3812	3726	2476	4502	3078	8440	5060	5400	1956	15432	10566	4168	10302	6764	7134	7834	5082	3744	11210	3916	6096	9242	4272	9660	10610	9060	7134	0	7966	6578	5910	7818
359.206	40168	124470	66378	79444	193908	45822	181710	117948	333358	244398	50560	56424	184798	83436	66110	153616	72150	200876	236258	151206	231862	25448	154194	305474	140566	0	27132	33582	2402	39398	1416	55916	54396	42380	77974	95404	52476	68934	56550	127072	45692	72382	130390	52266	46678	82600	51222	85868	30694
228.112	5278	15398	7814	10158	24218	5500	0	14982	40112	31740	6194	7410	23920	10282	7874	20288	8692	24980	30214	20952	30922	2958	19452	35162	18158	1468	4450	4522	0	0	634	7086	5976	5158	9560	12438	6128	10106	7032	17732	5470	10510	15394	7134	5976	10756	7434	10152	4496
365.194	0	13424	5356	7852	23078	5938	13272	12454	24582	15846	4426	2256	6848	4000	3450	6920	4886	12554	15294	0	0	1348	0	23802	9178	2476	6616	0	340	0	0	5660	6722	8956	11124	8604	5052	13242	8756	6960	6866	19102	21086	7306	11300	11292	10028	13152	9002
903.454	1416	2912	1568	1954	3820	5056	7398	10092	30438	11324	1588	1126	3812	2276	1890	2056	1482	8748	9856	16728	9686	924	8622	27620	4136	1326	5378	2070	0	7130	914	15632	13244	20956	18260	20180	9658	21446	14690	24118	19958	27372	52890	21568	23668	21038	22444	22884	39514
558.337	3120	8474	3626	4272	31168	10012	17710	31868	29236	39260	4620	0	6424	0	8504	8358	7242	12672	8678	0	0	1676	43710	71008	11028	103420	114900	25252	7402	64554	7578	14290	33322	51366	236966	116784	34678	42864	25716	135522	116300	97888	280378	147180	150804	31004	146628	225958	153648
472.288	4190	11174	5958	5630	21726	8872	24268	22750	39368	25774	5764	2192	16424	7408	6030	17328	6496	21310	13190	0	20142	1644	13832	30516	13332	6066	15164	10064	486	21150	0	7996	8184	7832	14998	14838	7618	13464	7642	15620	11878	15800	33044	11858	11624	13206	17066	11810	15436
349.2	5822	9586	4128	5536	19358	6518	13490	24418	43290	20796	3358	2300	6544	5350	1582	8174	3782	15608	21174	16234	19572	1622	11286	32408	9904	1330	7922	4482	0	8044	0	2114	2818	8180	13918	9342	3538	11506	5578	7782	7046	10608	17364	4146	9668	4932	11066	17862	13226
317.174	5024	14112	4946	10212	18796	6832	15344	14772	83460	22310	6596	4334	13280	10746	4354	27512	5154	19048	42036	43652	38076	1594	24134	124904	17910	0	5584	4692	486	9108	1450	3590	3996	4556	5496	6584	1608	6404	3748	8266	7176	9054	9488	6272	5646	5476	6544	12326	9900
242.127	15620	19552	12884	13032	33260	48142	78440	86840	137430	69928	31656	26488	34336	50126	15812	58790	23408	63154	72274	102114	69854	32374	40442	89408	50422	6180	20194	9394	1498	25520	12994	44164	42938	43404	39462	82122	10006	50096	41410	36862	43590	40612	72382	59180	50616	36982	42090	82552	82676
235.085	8728	2742	7158	2566	33002	34792	7660	97606	18520	55842	830	7742	1780	36234	3516	5076	4856	1116	9372	24988	28160	58528	43928	26998	14698	8912	36106	7584	5150	26182	31304	15322	0	48540	100986	32664	20980	43012	17328	50930	26514	52908	36198	13366	33392	15792	54186	135250	92750
374.196	19386	26750	11884	17750	37626	30682	74432	127750	102164	116416	5898	3822	11576	3398	4514	17810	8552	67482	52422	18502	16830	4122	36946	76080	46002	2078	5926	2696	0	4374	438	2612	2708	3354	4480	5580	2018	5528	3902	4454	4862	5414	7846	5348	13654	3900	7940	7818	0
393.191	6598	18376	10452	8836	25060	0	31792	27478	84874	61456	7676	13956	36538	19564	13394	32066	16558	48418	48774	47662	34078	0	38518	87562	31242	1204	5848	7976	1076	7182	378	17130	19618	13002	17584	29208	11390	18788	17246	17994	9474	16840	26800	9200	9448	18940	11550	33310	7946
393.191	6646	15910	8674	9930	29684	10100	27052	8918	37952	34144	10914	8094	29298	18442	9240	26490	11034	33762	44006	41362	39134	5170	28058	50148	23036	2120	4944	6130	520	7716	392	54396	53778	33654	9054	3808	28608	24888	6732	3656	4740	62954	60546	21910	4030	73740	6446	6960	2654
472.287	2322	6682	2408	3744	8906	14506	16922	10504	20860	18478	7292	2294	9662	3530	5434	7230	2112	10256	6338	14342	10122	1178	6336	8078	9718	1666	8068	4534	0	7452	846	11820	12578	13828	22948	6630	5644	18250	17196	7222	11476	17090	54568	15132	15888	12858	12734	13556	23076
203.117	0	24744	21724	15666	21726	18432	11702	8700	9704	15990	22430	8796	21270	11340	10270	9440	4934	10790	10482	7036	6742	5458	14162	9808	6888	4008	11490	0	4036	10310	8702	15996	13046	9972	8558	12810	7072	10300	13056	8528	23944	26966	19804	16748	13870	18370	13332	0	15428
905.464	24618	41184	12668	16412	49888	13050	22714	21356	176570	36138	3844	3226	6886	19092	4842	80834	6106	102984	95452	241052	73554	2314	24574	79690	28202	9894	18764	9554	448	21310	654	2548	5856	17652	55778	50002	12284	24114	12752	31336	12470	24100	15100	23622	142788	8384	110324	114720	54518
760.448	2782	23996	0	15902	77368	23074	107058	280326	122236	88294	0	1826	14830	5262	0	24470	0	94988	123382	23502	0	6140	4000	282542	8922	46192	37504	23368	11052	90750	153654	415078	808690	202198	158230	1419776	227900	424422	240104	664572	1040872	1078074	2422758	843546	2375458	430444	2277262	1139884	1435380
185.106	2024	1168	1970	916	10686	10966	2922	28002	5488	19282	522	2428	904	11494	1230	1598	1414	448	3914	13234	12844	14570	11634	8464	4796	2414	9760	2370	1238	6766	0	5988	7320	15614	38142	8274	6250	12972	4748	13366	7854	17992	10558	3474	10972	5586	15218	44008	28738
774.463	1536	2562	1372	2632	1690	1864	9874	51828	17900	8728	0	0	1918	0	0	2316	1656	13334	19078	0	0	0	0	14178	1240	17680	5086	4058	2676	16846	13960	37014	73612	26838	23942	303330	35928	83710	55552	398390	180290	103914	304940	236096	247976	109682	336832	423862	304720
237.101	57168	56940	60396	44556	53938	30898	15484	15550	18074	22360	50728	20120	45222	18564	24738	10794	6260	16964	12982	14734	16734	9776	24540	14608	16100	7310	58482	52980	11326	38618	18532	30156	33546	14502	16496	25030	10908	19888	24658	12854	28846	35024	27102	18094	23620	26474	21010	16820	22422
276.111	5070	0	7618	7638	7252	6180	4358	4140	5478	5936	6832	2880	7734	4320	3640	2234	1960	2940	2952	0	3436	2388	5396	5244	4170	548	8002	4468	1290	6306	2994	4376	5236	2022	2144	5366	1912	4004	4216	3098	5870	8310	8348	4724	5186	5886	4384	4942	4416
219.091	14794	6500	0	5158	81016	82690	18696	220788	54154	140894	2046	16660	4224	66872	5676	10190	9664	2322	21712	79572	72582	85360	79002	61558	28810	14520	67016	14950	7676	51948	57576	38002	41584	107392	246642	60018	45098	96554	35366	100866	47018	124438	77990	24388	74874	31644	100738	287422	216720
231.148	288	814	0	170	0	0	0	0	0	0	0	422	98	492	0	0	0	776	2106	0	0	624	0	464	0	2190	5016	2188	1916	2902	2826	4822	2090	2470	2890	2306	1892	8732	15950	6450	8334	5494	4812	10922	0	2662	8308	12068	2490
258.101	5594	1840	4022	1670	18584	18068	4580	51758	12694	30804	886	3866	1382	17802	1826	2780	2076	624	6392	20542	11442	16106	17886	14006	8258	2586	11980	2770	1416	9952	11556	7454	7644	15914	30346	10422	6446	18108	6432	18108	10154	22270	13638	5674	11014	6742	15824	48110	30550
204.137	29052	11632	20796	16176	36654	9364	22620	18894	21594	10994	23226	10652	20978	23744	19640	24036	20172	17562	24118	16306	8380	24118	32220	28424	11210	35120	31498	24346	36902	21218	30070	14000	50826	26244	16550	14388	23828	11924	28840	25074	11050	21790	26476	22412	21294	52760	33414	25038	8304
271.251	10190	10008	7644	6912	120	44068	70572	25430	45428	24348	36194	48846	54776	1438	25838	9852	27612	19852	30254	23092	26148	578	6542	980	57674	11118	17100	8436	30710	6992	17254	11076	10334	23302	4702	60878	28444	39980	21628	16246	99510	33198	22048	24578	35914	10856	47446	39848	83724
292.204	5812	1746	2778	1512	14474	5070	1730	10636	7982	16258	410	1274	582	3306	1020	4030	1196	1134	5994	6548	6160	3780	9888	7272	1842	25940	122018	15466	20342	44140	72292	38368	27920	69346	232636	12560	66306	63090	16474	59532	20090	86290	14260	15064	107370	19382	20360	98066	71914
310.214	4034	1118	1552	902	6944	2568	0	3588	3402	6106	0	1064	0	3336	0	1290	704	622	2890	8486	6796	2258	7616	4270	1138	9970	50982	5518	7330	21442	31990	15960	9982	27654	102916	6360	26968	23004	7060	24942	8460	37678	5426	5376	35642	8314	7496	42688	29810
350.208	4470	884	2364	1472	7860	8658	0	13958	4398	13168	304	1842	1474	8504	1676	400	1204	284	2750	15336	14808	7032	11114	5736	2054	6326	38222	6874	6382	18584	28000	12276	12804	27328	67054	7298	27528	25524	8840	21488	7306	36300	7458	5578	40038	7726	10810	35914	22420
352.224	3454	1622	2386	1140	46748	8618	1324	20010	6752	15186	364	1234	0	3204	2164	2060	370	512	2264	5536	5238	4920	5508	4454	1716	3860	17334	2220	2564	4644	13530	7696	5252	17848	27570	5724	11726	9662	4092	13176	4914	13590	4058	2702	18974	4162	6096	15586	14610
294.219	6176	2774	4672	1572	117906	16862	2754	47964	13394	33056	1006	2192	876	3102	4104	3282	1068	836	3876	7262	4164	8604	9960	9718	2520	12074	60550	4516	6238	10580	38484	20764	10762	49660	132584	12766	34246	24868	9758	37678	10420	44960	7954	5812	60304	11526	11010	42854	38776
316.203	12632	1428	16090	6556	18734	16462	8496	25458	10300	23940	1846	5494	2638	15346	2636	9436	8744	4438	11610	19670	19308	49990	76910	38604	7262	74270	225740	28810	51308	90292	118750	62272	51906	163214	403432	31472	120398	155768	81388	106142	66512	115116	62454	47646	156794	71834	66604	117168	164994
243.184	23582	6024	5920	7332	6384	7194	5436	5202	6288	4862	7992	6016	5890	5720	5928	5014	6092	8808	6404	6042	6232	5630	5048	7586	5120	6170	5530	6956	9266	6064	4970	6970	6666	5972	4848	4212	4804	4766	7246	4434	5898	5906	6182	7320	4636	10456	6862	5280	5412
334.214	9666	0	13390	4980	16722	12708	7116	20376	8784	19032	1658	5586	1874	17376	2320	8000	6498	3302	9112	23866	28322	41372	59834	29708	5358	30300	100926	10770	19284	36126	48602	27542	21512	78888	196388	18286	48122	72872	32546	49404	28354	49356	29158	19498	71002	30620	27610	62728	85746
280.181	1320	402	1358	860	0	1450	986	2668	966	2504	0	728	0	0	378	1018	800	444	956	0	0	4392	7100	4298	490	5122	14778	2326	3512	7180	8656	5268	3238	11520	27842	2656	7864	10526	5840	7244	4654	8112	4224	3680	9364	6080	5140	12264	11704
374.208	6292	652	6718	2668	10272	9544	3266	15338	6920	13846	832	2432	962	14854	0	3894	2876	1714	5706	25398	10542	21804	32456	17484	4176	30576	82444	14058	23420	43490	49978	25848	31260	71848	105382	15054	48650	65876	43854	48116	30744	58484	29082	21066	67020	32378	34422	52766	66548
299.282	4162	12248	10284	9616	514	7710	15324	10050	28346	4446	20680	54936	35258	680	25060	11368	60926	31194	65736	26986	39684	752	15896	2600	65604	12054	17244	8872	7958	5658	6820	12404	11378	12422	1228	40992	17844	14198	4260	5078	40700	16130	16868	17854	24984	5666	13182	12000	32404
198.127	6400	26974	4740	4190	8532	3994	4696	7366	6880	6208	3560	2242	9178	2862	1636	6436	6760	1554	0	4256	3312	5650	5332	4738	2714	4824	10828	1540	3866	2886	3690	3224	2068	7394	6626	7240	4072	9104	2972	6748	11572	2326	9052	3942	10710	4220	4842	9602	12966
445.319	2626	5474	5676	6920	0	13758	39132	9038	12002	9514	16036	8766	12066	0	9006	3064	44754	3116	5666	0	2362	0	0	0	9868	6252	5984	15640	10006	10746	8932	6612	3190	10752	3596	38698	4570	27006	12770	1468	16606	21924	7702	12200	12676	19512	7520	8120	30376
318.219	4446	0	1898	0	5094	4592	3278	10338	6756	6378	396	3664	1210	7420	0	3872	1878	0	4990	11564	7414	10464	5730	4764	2654	49886	111180	5366	11134	20330	67660	39242	33096	107376	107424	8142	66132	32482	15538	40936	16066	43706	22324	19554	54608	38948	29798	23576	32922
541.282	3638	1162	1770	2498	2574	1552	0	0	2488	1574	0	3850	0	3340	0	10776	2128	2644	0	0	11100	4574	2496	4144	1718	24596	13316	4410	7530	8548	5136	2914	2202	8236	10414	0	5190	7612	3670	0	2074	3466	0	0	8710	7318	0	2002	5568
318.219	9954	1728	20414	6152	36136	15812	6970	17466	5122	18518	1630	5102	1750	9548	1542	8284	7392	3088	8832	7216	3560	59930	31018	21638	3338	8104	2708	2506	2366	5884	6790	3738	3982	0	0	12732	4942	8876	3408	11768	27834	4356	9286	3762	5374	3224	22000	11220	13258
300.208	7778	52784	13422	8502	25206	13200	6004	11466	2492	11566	11482	22884	23302	7650	37122	31676	15336	16996	12286	4384	2470	47238	25702	18038	13954	6338	8476	82848	15100	4586	4356	2588	2704	3778	6084	8404	4228	6148	2160	9416	22280	0	6516	2940	4670	2534	17152	8046	8744
342.219	27302	3316	20816	22798	57942	40640	21326	41600	21562	56374	4274	12718	6070	36410	4238	32200	15624	12166	32506	27704	13896	125874	68830	46514	12142	261202	334434	44232	89538	153700	189382	102144	115550	261692	220762	20468	144684	114272	103098	85840	101146	119280	87808	81512	120834	149812	92882	81522	149256
360.229	18728	2024	11032	11480	31818	21102	12178	25018	13040	29794	2030	8084	2980	29032	2250	17236	8388	5346	18956	32718	16244	64608	42820	25952	7352	74524	104690	12440	21296	44422	60144	32512	37526	105360	80502	10096	46740	40514	31266	28706	27852	36058	28128	22190	44286	42974	27294	31394	61890
471.334	4018	8318	13142	18802	628	19668	51786	8428	6918	12370	53882	15400	28882	0	36124	1714	25966	2756	6078	0	3584	0	0	746	16734	10632	6964	40058	13078	10598	5214	4006	4766	2836	1010	9932	1856	6934	3936	0	16148	3694	3338	1818	3190	2718	2394	2200	5314
400.221	16278	1908	10268	11568	28896	17024	7558	17926	11188	18604	1458	7494	2542	36252	2444	15136	6212	5712	14886	25798	9858	38760	27826	23154	6982	88418	107308	19540	41076	58330	76250	34312	47274	90192	60846	7342	57828	45556	44874	29926	39354	46514	34906	29330	48664	54512	35210	27708	47572
320.234	4108	22384	3714	2404	3978	20052	11746	10776	15358	22272	5274	10498	9666	2448	3154	9222	3710	4376	21392	4122	5516	2888	5232	6242	11274	10582	19748	3530	4178	6984	13034	9350	5800	17732	34176	10450	15552	14406	6008	12674	26254	16514	7150	6488	30882	14660	10386	18128	23356
423.334	1518	4454	3706	5556	0	6802	8674	7704	20464	7958	6384	3348	3178	750	4318	636	5368	1458	2376	4780	962	0	692	434	2278	3330	3424	4976	2916	6108	6612	5312	1904	9092	2100	17370	2824	8432	8674	1398	5732	8496	2778	4248	6056	3662	1776	3044	10028
288.173	3804	2862	2112	1126	38214	15880	1224	37164	11302	44984	0	0	634	6780	982	2036	548	376	2846	10452	7538	0	7188	5714	1766	2796	9258	2994	2972	5728	5756	1352	4878	19024	35560	7288	5284	15312	2956	13424	2808	8454	4150	948	10292	0	4246	64350	35638
324.196	38446	4528	7896	4452	66910	28958	0	70748	41902	83518	170	8548	0	28272	3390	6168	1596	1380	13166	46904	41094	0	41186	24230	10666	0	2444	2022	2072	5796	3222	814	2846	9324	37002	8822	4664	22754	4672	18630	2568	9242	8278	2936	9464	0	9088	96780	51018
344.234	7760	750	9608	3958	13308	3434	4548	12758	6410	12176	956	2938	652	7350	1082	8268	5324	2942	9712	9106	2778	41560	23174	18066	4804	32546	61608	10360	12960	26042	36110	23908	18894	51330	62740	0	29176	24424	20468	22388	23332	27384	23306	15424	43250	29972	28002	19444	35954
362.245	4760	856	6712	2714	6556	4512	2804	7924	4774	9960	632	1892	792	5680	854	5106	3406	2278	6328	6880	3686	24854	14952	11188	2508	16588	35444	5540	7040	15456	20008	13412	10588	34058	35856	7106	17160	16126	10598	12978	12916	15676	14718	8496	26398	18376	18640	13892	23114
402.237	4090	652	5870	2356	6242	4364	1942	7614	3038	6520	0	1344	0	1710	1078	4042	2226	1746	5402	3078	0	13072	10534	9282	1968	14728	31736	6502	8694	15830	22420	11394	12490	26364	19544	4702	16906	13126	10026	9168	11018	14034	11242	7260	25720	17084	12938	0	15236
449.35	868	4866	3426	6420	0	1534	3432	1556	4918	2210	1980	4348	3478	0	2698	798	9754	4296	4216	1870	502	0	0	0	2004	1518	3726	890	2022	7878	3092	3220	2144	3952	662	5430	2134	4396	1980	0	3404	6502	2072	2422	5652	3714	1552	1366	5242
370.177	28150	600	1758	1380	4544	3650	1772	28770	29162	13886	0	5940	842	44218	1216	3094	2202	242	9694	37830	36018	9780	20978	19232	21454	1262	5226	1614	3970	3700	1864	958	2516	9490	34316	16886	3248	21594	7852	24260	2932	8262	35150	11134	11132	1412	31858	25324	39648
294.183	42282	100702	44944	37250	63828	79480	50662	77556	77886	117276	22642	38688	85384	104576	21174	50260	41118	23774	91556	133658	75298	105170	84912	60162	54786	17092	46334	18334	27216	26270	15514	0	0	39472	71626	44190	33588	40986	34180	51248	73478	24794	41160	18242	70338	14238	58544	87572	124224
312.194	28224	59654	21168	18424	33446	40346	28370	34386	42580	55572	12692	22612	49864	35852	14316	32540	23060	13706	60494	37836	18288	35306	46678	32538	36966	9084	24264	10074	17360	11540	7774	3750	5662	16458	25148	22448	15544	21686	19284	26490	38138	11752	21672	9064	38244	7086	24650	36610	52918
330.182	2980	442	1212	1114	5938	2794	834	9852	8476	6082	0	2082	0	35628	0	654	540	328	2132	36118	22750	17012	25752	12164	4124	3172	26550	4564	5978	9082	74586	24474	44890	71670	47854	5914	9426	16166	5248	18514	3642	13352	7808	4818	37102	2406	7548	46276	25802
413.35	0	294	996	646	0	838	1796	1368	1422	582	1898	622	0	0	712	0	1204	0	518	1194	0	0	0	0	0	1844	4874	2266	3108	6022	5866	7950	5232	5630	0	3970	6244	4466	1860	1852	19640	8950	3816	5080	5248	5066	3470	820	2754
491.3	20642	13728	16060	9786	1182	2444	1168	1362	986	1516	11876	23792	5304	1068	4542	4146	4408	3152	512	1086	22422	1338	3098	1786	5638	3050	4482	10542	0	5560	1518	2390	2654	2026	0	1824	3602	3090	1656	1532	2048	2708	960	2494	5576	6246	858	9546	4686
409.281	6052	0	1106	1532	1604	3786	0	5734	3340	3264	0	0	0	5256	360	2788	0	1316	4266	5388	1778	3616	4108	6692	0	2640	6472	1494	3268	6722	8454	1122	6566	25118	26494	2528	10688	10968	15396	19378	4314	9172	6862	4144	12234	6662	7452	23670	23854
499.27	204790	304844	181098	149422	0	254454	37818	0	66502	77570	262108	395730	132744	0	108242	247780	388624	473272	10168	0	70354	14010	9084	12854	146988	75666	87654	238586	169098	148092	19582	36392	20018	9752	21208	2732	35088	76098	26580	0	42252	25614	13072	39970	69150	66260	0	60098	59760
358.235	10596	9592	8070	8790	9646	11362	10848	0	0	0	9178	11192	9560	0	9174	10306	9114	8804	10528	0	0	0	0	0	11324	10514	11572	9428	10492	9520	9904	10210	9036	10478	9968	11940	9880	10574	10458	11108	0	10214	0	11838	10806	10082	0	0	0
396.191	34308	1398	1156	2278	6674	6536	5820	21658	50200	14406	752	12950	1764	49838	1870	8336	5404	460	26898	34824	20372	10476	9656	19578	22252	4276	8214	2264	4410	4622	2586	0	4074	10930	10654	6164	2324	9894	5838	10942	2998	3852	43778	15288	6750	2666	41194	11344	35842
425.254	9510	10570	5960	3296	0	6222	3942	1614	870	4072	10540	29332	18434	0	7612	2292	6544	2092	0	0	17534	1048	7278	2068	23408	4156	14036	2614	2252	3916	3394	6250	1956	3864	2418	4136	15376	7118	2100	3460	3646	11794	3260	3670	8932	30564	3016	13490	2508
292.204	7222	3018	5030	2842	24724	8888	1912	22016	12350	28646	928	1928	920	4750	2004	4466	1126	0	6062	11934	9168	6614	8574	9678	2490	8858	59240	5956	5700	19478	43812	24494	22504	54306	227758	18596	48860	46240	17158	42444	14210	60456	11452	6196	83828	11088	17022	117056	77438
332.197	20084	4762	8170	3894	36422	19154	2552	38150	25984	59298	454	2858	804	24588	3912	12570	1730	1248	13004	25740	16444	15840	19986	19500	5820	12786	88812	9566	12808	32644	73798	28884	30878	81614	191282	24510	65164	79394	22072	67524	19216	80952	16612	11330	124476	15062	21714	149304	100752
451.303	5900	6306	6092	6684	476	4782	16174	10144	8444	15528	15814	10196	14230	3140	1750	5884	6620	2734	6910	11076	5040	1034	1806	612	2892	1290	8568	1480	3950	4966	9966	7146	7726	7560	4486	7276	2522	6924	3306	6280	4990	5118	13796	7540	13880	4398	8000	6706	27486
499.27	54628	88780	58046	40622	0	95932	31876	0	15282	35656	150868	97798	77572	0	0	50944	143176	142876	0	0	32218	0	0	6284	53772	26906	130656	56562	49568	61830	0	15220	0	7332	7526	3810	0	73496	12098	0	22496	19956	7554	14196	26436	42406	6246	34304	42362
541.316	760522	910998	735710	322314	26840	231232	48322	21284	65912	42058	374506	1070156	298328	15192	250600	704360	1088710	1002294	12858	3170	168902	49380	13640	17466	289926	262778	325152	1128986	734212	818826	149866	179780	239084	78306	199398	43350	65256	531660	214580	18948	162970	279162	219500	455392	623652	355882	49904	404452	146516
517.316	223912	390716	179218	189034	8394	90870	6898	2156	17652	6910	51178	66346	33354	2306	78814	226668	122072	395532	8096	2494	38484	5878	4170	3220	20344	49904	30850	220370	51434	221994	11676	11890	12368	4564	12370	932	7646	34332	14008	2846	12432	17578	10558	47456	86078	34752	5904	21880	11648
541.316	255744	288236	249128	131726	8832	0	50416	16594	17830	0	408844	405362	215620	7164	0	178874	425274	289470	5994	0	141294	17456	0	8544	92880	50328	105676	185750	129214	157328	0	39460	0	52220	43556	37342	36686	128700	29726	12820	53338	50670	32042	61546	119056	65596	11642	124482	92690
517.316	803386	472350	605534	566436	14074	88188	28576	8530	15480	23036	284066	344050	114472	6218	100314	137848	271150	192638	5776	1894	279478	7954	30186	8412	59600	37764	89704	75340	26970	165840	6792	17488	14306	9974	9750	22000	53912	51170	8616	17432	30310	27648	7490	25992	46372	44914	6400	77568	66686
316.204	4466	1284	8734	4372	10784	13284	3348	19500	7010	17494	902	3242	1206	17902	1020	4768	2108	1904	8662	23808	12504	19952	28688	22134	6148	25118	89248	8208	16116	27274	45046	28484	26876	87818	224078	42416	54348	73982	41870	50704	34682	65054	28364	16252	83260	25064	51538	82946	122158
356.197	11942	1096	9804	4352	11222	12378	3166	19696	23954	18906	982	0	1454	62464	1416	9684	2876	2302	13478	60446	22908	28592	43500	34328	9430	38774	139912	14796	26504	46484	76874	40214	40830	86280	203108	57524	75850	114912	63492	71814	46558	95336	42430	31276	121616	39566	44730	98740	120740
690.41	3094	0	3722	1110	2836	4326	218	5278	2278	7814	0	0	0	2930	0	2182	0	456	3284	2830	674	5756	22206	15040	1112	16744	107102	3774	10796	28370	58514	15972	23306	99260	183600	43108	56554	91180	42760	39504	18090	73034	14492	10816	91016	21222	28994	63350	89070
493.316	138872	205826	156052	75896	5322	49330	7262	4808	14888	6748	76966	421334	57116	7760	135290	130776	88766	154824	5964	8182	111490	11098	7174	5922	46392	189228	177276	691628	198996	537364	83370	88160	99740	59888	133052	9546	57680	150102	116056	11314	53246	103692	68174	173392	180868	183562	17762	51546	24964
477.32	6478	7290	8934	7400	1368	5484	15296	0	7546	11668	13884	10820	13094	2352	1446	3726	5272	2468	6628	9330	3858	0	1302	764	2410	1996	11730	1996	4824	5422	9474	7988	0	11862	4622	6426	4756	8844	4342	3912	4640	6860	15494	6642	12346	4350	7480	5174	23996
668.425	2344	0	2174	634	16058	4878	0	14394	2598	14432	0	0	0	1326	288	872	0	242	2114	1900	1028	2776	6156	10642	0	838	11816	204	226	3278	7894	1798	3076	17166	46400	20348	10972	20522	3818	11024	7966	11810	3278	574	18612	1796	10356	37704	22636
459.275	3330	17308	7040	13878	712	3112	40380	8046	15574	19398	7064	7700	19880	5248	1544	10334	19004	17394	72684	11132	4440	2186	5572	4618	14702	770	9866	1138	956	2938	5920	18404	8522	2890	1722	7990	13384	10718	5834	3124	10916	19540	18976	12662	23788	34232	5200	24428	43156
525.285	599572	2471124	925964	1293280	0	2333184	581530	142106	591316	854954	1528074	3121402	1251910	0	1923220	1518746	2566424	3040782	536000	0	612716	0	0	0	1581288	466928	378482	1122266	673534	607106	147966	199792	0	47294	0	0	146676	240484	0	0	380096	174102	0	0	155714	361294	0	70140	355172
312.23	11462	2026	8202	2310	144212	25086	3626	80634	21996	60326	606	2840	830	15614	8044	5302	0	694	9260	23220	11094	22092	19420	25012	4794	9630	59346	3868	4302	13962	47346	20594	18760	79062	166296	47552	50796	42968	13732	66084	21206	66046	15750	6072	92526	10268	38200	88760	80116
501.285	379392	974650	577966	296524	16314	120436	81298	33530	123616	39386	482182	1095630	252470	8064	118172	215850	654598	414956	21284	2312	89332	22414	9532	9814	194258	263120	252052	420048	333094	364120	80392	138060	101344	18240	36816	4620	86738	146874	51792	6132	89612	65082	34200	82514	114274	152934	12406	58260	61326
477.286	27504	41158	26886	26410	2404	45932	0	0	0	15448	27820	14508	6900	0	28826	19114	14480	40828	0	0	8914	0	2138	0	6878	4804	0	11708	6500	11714	0	3480	0	0	0	0	3926	0	0	0	3936	0	0	0	0	6236	0	0	0
525.285	182152	795852	251840	349292	23648	944970	374352	74380	133286	402594	748516	626098	470170	23424	676858	391132	1003816	1093454	124958	28660	220164	34796	41554	55590	549154	134652	240836	271840	177656	181422	46678	71456	177224	43388	41426	6146	75250	152882	119840	11564	129288	62300	60402	143502	49162	120036	16756	43212	108498
493.316	683944	365694	729324	431104	13178	94822	33920	25532	16024	28954	494856	1411986	187866	15834	211704	127488	210450	145416	6198	5692	1052758	16680	43514	18292	196232	106886	298404	199164	100110	351364	39486	87464	45510	95428	88136	109886	221874	162406	46902	69824	128954	138746	33476	93042	117484	209830	23566	170380	121808
543.332	61534	163258	47832	75988	0	33132	2306	812	5120	48868	11916	23808	11076	698	0	92912	63956	251940	4328	0	22928	1428	0	1518	13098	7076	5964	39346	12148	32940	10480	11812	13124	3886	2898	0	2126	10220	2760	0	3584	6072	5070	7564	23188	10924	1712	11242	4778
501.286	61562	138078	99008	47556	5572	0	41340	11014	21470	0	144238	118876	72464	2246	0	32484	128308	107764	5008	0	24132	6322	4692	2538	36776	40966	81602	57214	57036	62562	13694	30742	14310	0	8310	4436	29098	56290	11072	1916	16430	19748	8792	13808	23452	42662	5866	14166	13134
567.331	3166862	6216078	3735076	4015568	0	5933636	751334	195928	714420	1173346	2433034	5901192	2471184	0	4883782	2853806	4808770	5121152	352338	0	1265696	0	0	0	2571958	1411224	998300	4565988	2377496	2790230	491272	391598	0	228734	0	0	183188	859702	0	0	692082	0	0	0	518136	413174	0	320754	551360
503.337	29600	58234	34952	100982	2952	21234	152134	52808	86190	154226	65278	33992	81890	6356	15298	87646	84302	92216	309308	65870	35042	1188	16478	19758	65220	2644	11112	3982	3496	7128	7362	5668	7632	5020	3144	22680	5218	13070	5762	7928	15786	14062	20276	12202	69510	7800	24646	53942	233582
477.287	47088	49804	49012	43946	3618	38422	17536	6804	6518	17476	70656	37290	14398	0	32618	10094	33952	20632	1532	0	32040	0	10510	2836	31470	15464	43954	14318	10266	34110	4012	10674	0	6004	4308	5784	39082	32414	6982	3678	14070	17436	4248	4654	9392	30370	5484	30164	8858
543.332	816304	1281926	1064734	377086	32936	652614	56392	28126	60112	46798	481032	888830	277082	11632	644980	220694	416626	342792	11272	2636	134294	24932	7550	5258	137608	369200	314632	638308	688976	655062	214342	247748	480786	114018	109482	27878	96848	387602	107392	14874	91884	188452	174562	275654	223416	268050	32764	113842	58112
274.193	7044	3180	2494	6774	13996	2710	1828	12732	4986	10532	484	1332	372	4126	284	4188	1164	2184	7582	13984	20082	3262	14090	11826	3558	9260	19212	11916	8202	15282	102306	39216	67024	115100	76598	16014	16790	29066	9582	11388	9998	14620	6006	4020	43396	9830	6806	86422	46456
527.301	32436	70686	63622	37168	1556	71254	13964	6066	12954	22584	69908	89852	32262	1076	92760	50374	133738	117412	12728	1232	39196	2592	4202	2668	48372	36344	39044	121422	61270	91388	21932	65310	38768	7832	5632	3724	29550	34102	17856	0	27330	37962	11806	24488	20414	75658	3498	9890	10362
435.275	3986	15730	23856	13604	1018	4286	29712	15508	10070	14150	8330	18582	22608	1396	454	4994	16940	10456	24722	21212	5270	0	2180	1520	11352	1570	24670	5198	2382	11324	20658	53346	34104	16858	2920	10784	21016	13148	10118	2856	18442	44534	61582	55246	27724	60546	10690	9390	23546
519.331	235422	326080	235470	165316	21514	361376	22438	7434	45360	32850	139354	123696	51938	3476	231714	167876	112728	309396	6802	3256	63182	7800	4630	3962	45560	56676	51536	182122	75638	165486	30434	32756	37666	13370	27006	3268	19868	54416	29988	4198	21256	26460	16622	45854	96612	46032	8558	22084	11578
266.165	413966	179856	517088	389730	625400	179704	392044	383168	519004	227772	329594	78996	355348	579958	316700	518308	530890	1294972	867978	940168	905948	1190348	616754	611628	137032	164160	146642	172014	127146	77750	167764	45818	47170	158162	1602	56510	233440	48680	146780	148978	30820	178748	145444	130968	110800	269190	306400	307996	92950
306.157	9748	4622	10838	8422	11284	4536	14376	8316	11460	4994	8638	2176	11456	8720	9578	14240	16218	22760	19804	11264	12984	14694	17214	14098	3322	6460	4616	3930	2654	1836	4244	2148	0	3714	2538	2226	4336	0	2470	3640	1248	3344	2974	4510	3172	9064	5526	6888	0
567.332	1006326	3066762	1130822	1423558	120790	2915960	451814	117940	200838	742710	1844732	2246730	1247044	69570	1865862	972142	2144610	1966944	96230	49930	416042	115274	28990	46774	904928	251306	378766	1013884	647936	557846	109174	98724	862900	235614	198264	24204	78974	279684	294034	56414	159226	358560	312672	353630	145686	114408	51052	121752	234548
453.321	54194	33020	65108	48906	2726	29856	64988	47594	35328	57438	98990	105884	124048	22572	17974	25250	49346	29302	76250	118882	50436	3488	7618	7384	39450	5010	81756	46988	23390	46740	32572	29314	38264	25148	23460	134400	14618	52186	21316	199998	139290	56902	145392	81894	779728	28806	72228	53038	156830
294.183	98660	282566	83150	101390	60546	49520	90914	42250	142220	231534	76152	21342	135262	116050	44684	87482	33320	46004	206918	194944	81848	73908	60112	50986	35006	14900	26222	18952	16502	21466	6038	4376	8608	18868	25416	41452	15716	21124	32510	28278	65502	11314	39222	12812	70190	7300	21410	39236	111310
326.21	82706	151908	61030	69676	50874	33272	90154	36154	104568	153008	56764	16324	116712	71326	36838	78114	25632	32134	151442	88982	43958	40402	59546	44562	36302	18360	33540	18076	20018	20012	7170	6080	8698	21614	18870	50592	12588	23658	28732	31888	75700	10400	69372	19502	68528	9530	28982	39314	105784
292.204	37894	5736	18000	15292	82890	38942	29662	322254	36484	161664	4346	17640	8790	20702	15788	10518	10850	4290	23564	37210	25788	41908	20256	16846	42140	32878	27954	29796	24692	60190	35324	10256	17728	68700	211380	120978	109730	196520	130176	55946	153536	99040	26546	13798	80504	8238	69374	111650	91062
543.332	242718	489334	326676	122728	10716	303742	46614	15914	14996	0	402118	461582	192264	5314	241238	62112	212712	108022	3312	1392	58146	8816	4840	2834	47740	69880	100920	145760	146804	148272	34804	61468	0	66068	24076	22910	33632	109964	18650	8386	6536	39872	30466	45056	59496	60600	9860	33324	29050
360.23	15894	1688	8734	12656	18744	29530	6294	25532	17566	37304	1192	4074	3526	18720	2750	21648	6450	7470	24856	10344	6064	18938	16224	27642	8064	98640	129142	18246	32478	70344	95098	46260	75116	155902	105692	33406	68342	63598	55652	43540	49822	75306	44332	30376	73394	61560	39438	63346	105006
324.21	4078	0	2904	3994	6144	10138	2838	9026	6174	15668	324	2696	996	6702	852	5998	2648	2126	8902	7420	4210	9232	4610	7502	3176	27472	43592	4420	8540	21822	25548	13668	25086	59450	44908	11054	21034	21042	12646	14420	16784	23718	15260	10010	24286	19736	18632	22198	41818
481.317	147818	98148	156790	107202	3070	76204	33518	12760	10278	35052	108116	168094	73992	3774	41258	19930	50656	18836	2670	0	125364	0	10996	0	33110	36354	77028	19344	19804	67866	26404	59378	25480	32322	14126	49332	76404	46584	14768	34272	36814	76398	26438	33600	40520	100206	16224	27088	15642
527.301	10494	32882	22854	12190	804	33940	0	4404	3144	13018	55502	34578	20028	0	42732	12944	72044	52362	3796	1030	16828	1300	3724	1842	19952	17168	0	25976	0	31788	6772	23354	8960	4336	2386	4004	0	28888	6594	0	20626	19896	4198	4966	6986	39414	2940	8790	4852
519.332	450518	299806	428834	273266	19608	237898	52440	21780	22354	61754	427470	365194	95774	6280	159864	77900	156830	128512	4896	2434	277726	6280	26852	9470	81070	40172	87198	68886	34772	137994	18528	37050	25578	25374	20316	44738	84408	72894	18546	19164	44572	37192	11740	21722	50110	43370	10672	72664	45092
368.256	6468	1226	1350	450	9694	5350	2652	10800	11818	13002	390	7690	1242	18798	1646	988	818	0	4006	39382	17904	66876	33502	14716	11884	2902	3670	1598	8244	2026	1756	1702	1472	2852	16308	10786	3042	3804	7178	57316	4908	3918	28894	8816	8674	1232	23802	29800	21828
358.213	7794	900	8026	3254	12386	13180	3020	16964	8574	13884	574	3464	932	14038	894	6498	2950	1452	8762	0	5176	10276	15058	14546	4988	4000	44752	2004	2946	4672	3214	2062	3518	4224	8712	32302	4800	11504	3740	29816	27994	3598	13444	9918	5962	2344	26468	17566	15284
569.347	151060	329204	253540	105058	4014	171926	15656	8102	13950	16844	168540	270156	95138	2456	117196	131638	407196	311608	8422	1344	67902	5928	3892	2742	74838	107200	85922	625620	218180	317892	99514	180752	247728	23758	21766	10818	50978	107530	26848	2454	34856	158144	0	0	75788	184368	9478	39268	9748
507.332	21530	47316	24114	13308	3208	15570	0	3578	5502	4478	9740	17312	6922	4580	10860	10248	12448	14308	3744	4870	12592	1988	0	3560	5778	31368	24098	72422	29394	85154	24550	36046	54348	11162	10460	4828	10158	21248	11448	5026	9400	16980	27478	31646	27180	38042	5466	7538	5762
527.301	22708	188374	64060	64860	1406	91566	13596	4114	21314	31844	57058	92372	37622	0	52922	22578	115460	70130	10988	2386	10478	2298	1078	1172	34150	16586	90526	22856	25444	31088	7646	16114	13316	3176	1618	0	36916	23958	6650	0	19642	12042	7410	7756	13308	22492	2974	3112	7722
244.17	20536	20558	19326	17620	14846	15048	22530	14812	17232	14476	22488	18326	18734	16496	19420	20506	21958	0	21696	0	0	0	24660	16850	18404	18642	17432	14572	15998	13132	15684	16132	15516	12390	11342	16640	14000	13564	13420	15116	19570	13650	15062	18550	13294	19034	12972	11960	12192
463.305	6394	34990	17864	18634	1694	7996	63254	49260	23476	36444	25828	37004	33832	1188	7698	5976	23208	9252	65588	29436	3472	0	4562	2430	6614	3452	17726	3328	3126	6682	10428	10102	8210	6882	3078	66350	9004	17768	12330	6442	21572	26632	9324	11460	30712	6924	19428	27874	60680
310.214	4720	1676	2596	812	101300	18138	1492	76104	12784	36726	462	1690	496	2502	1076	2070	946	316	1924	3024	1798	3594	0	3220	3374	1086	20056	1030	812	3870	12362	4710	7430	47968	156902	16800	27262	23636	6362	49152	6948	37740	5488	1160	44358	656	10308	49138	48976
453.287	11030	36154	15896	24080	0	19432	14558	0	10530	9734	47200	29428	18456	0	20928	8626	32006	16904	0	0	19824	0	9022	0	21938	9024	23756	9954	8370	18042	7792	20534	9844	9018	3876	19820	15370	17858	8260	0	11140	17370	0	11116	0	29632	0	12100	0
437.29	10718	42224	33282	31464	1624	12728	96422	52700	28498	37100	62974	58542	97820	5556	7020	9742	58010	10678	35482	56820	5526	1438	3734	3478	9340	17476	199396	13376	53910	29826	59430	68206	46746	59554	14814	127268	48530	83218	41606	13180	67582	86992	105894	70970	100790	55014	79948	62972	158700
479.337	59460	102520	151780	135756	5682	35640	145362	139104	75242	123130	156118	76428	175062	23764	17982	31540	67562	35976	155574	211802	55930	3890	12266	12730	26562	13868	97842	24380	26230	59184	80306	62576	92642	69754	16434	84188	29664	82444	25040	53994	56660	67744	224038	124210	165556	50496	139188	49512	290868
561.342	45276	157416	335252	162072	2556	53620	17208	2712	0	10578	315496	198510	184382	548	153906	26970	186902	52514	1684	0	6296	744	0	1020	39610	782	14442	8698	1340	4600	1054	3314	0	1008	0	452	4570	8758	1988	0	13830	2418	0	0	1624	10472	0	318	0
461.29	9252	45404	21868	34660	1614	13476	141644	68640	56766	67418	41654	61100	90672	3252	9318	19996	40776	38366	136282	54786	10002	0	9998	5398	28566	3766	63438	8608	3558	19998	38160	85890	45554	35444	9374	85610	61138	66208	51946	6204	73890	97682	74938	45724	131444	87350	38944	61430	138924
503.302	39318	139572	53282	70810	1146	16876	9938	1834	0	5146	28484	55786	15002	610	29108	8548	66720	46200	0	0	46988	492	8506	1754	54430	22730	84630	13890	12908	36426	5190	11822	4666	4426	2568	5396	67016	35266	7724	2568	24856	43400	6264	5102	20056	89628	11154	55538	9628
569.347	62012	620456	269924	118222	5724	179678	19936	8018	16786	28376	191502	153538	76194	1428	104992	35740	178068	116910	5674	0	51382	2586	0	1738	42270	23318	44702	98420	52914	72866	15244	34668	0	12354	5948	9556	25440	52826	7894	2188	29372	28454	96982	118818	19680	43174	3598	19058	9536
330.181	10194	0	0	0	4838	3134	644	6744	8778	7714	0	1308	0	1754	0	1796	0	212	3334	2922	2706	0	1618	2326	2036	1018	26824	1082	758	7650	15698	0	10298	71868	215346	25106	47116	84580	8274	86478	14598	53018	3094	0	76584	0	0	145020	98044
324.23	35700	20046	20818	19936	27682	67554	31964	391198	51474	278362	14834	62264	31148	42166	42300	8072	14606	12236	28396	94532	46542	46838	51542	30552	147638	31794	64152	28920	39650	54924	53460	25092	32090	155418	167156	157780	146698	216518	119514	102430	127246	110388	37978	34630	165340	21988	209630	244628	299014
288.208	3104	1318	2014	1512	2560	5588	2840	30334	5038	25772	1588	4688	2530	4044	2784	1950	1862	838	3590	7720	4052	4600	4070	3200	9442	3016	0	2648	3188	7072	4824	3354	4166	12152	15078	13916	11904	17862	9712	8222	9338	9530	7692	3486	14022	2404	18470	23260	30328
527.301	6988	64162	17498	17566	256	36210	7204	2000	4892	12930	24302	17184	12360	0	15946	6696	37392	27020	4036	2102	3408	0	0	0	10480	4916	12478	6040	6080	9514	2804	5900	3994	2408	740	0	5088	13680	1912	0	5634	4878	3474	0	4290	6928	1730	1866	2276
553.317	9118	53724	17242	28418	676	65906	10408	3306	9150	20884	43094	51306	23832	404	61622	26594	50754	133412	13528	0	15570	1016	1256	1152	40172	6196	4414	16992	3814	9844	1936	3942	3590	862	1106	1786	2736	4956	3076	0	7278	2682	2456	1838	6794	2714	3474	2862	6122
276.209	38918	13204	12888	12430	35950	26912	8652	53142	65532	79118	1030	6014	2476	45290	4816	30516	6266	0	40150	127686	72372	14582	37420	51178	11004	38348	85176	20970	24568	55954	99638	46530	50844	113646	355656	64032	110384	145972	45056	84968	40818	115244	24996	23640	189372	42392	33080	217030	184622
507.331	99532	83694	123592	53452	3936	40164	15176	7748	8140	13270	67156	86964	26378	4174	25530	12680	37214	17986	4858	4758	74068	4358	5604	4062	17064	23172	41464	23640	17468	52372	16080	36732	23810	23250	7850	17598	34658	28324	8190	16856	23766	28744	23078	25108	25506	57486	9872	17090	13114
453.285	343552	975798	627578	817972	15120	345184	288366	63472	56958	98224	902394	975952	425806	14910	700560	71778	628816	230462	43098	0	405956	9912	257942	36370	647426	406212	952222	431106	306804	916286	163866	367198	206014	163474	59610	423706	636546	324878	113572	54720	303120	478758	81588	143780	166406	466696	120788	211418	72932
545.347	72750	267586	102566	92562	4794	95310	5448	0	12058	11192	46146	116612	33390	1658	83418	80670	90534	238054	8370	2466	41514	2534	2128	1418	32192	18118	17908	51904	28658	55728	14672	21056	28014	4728	6598	4620	8712	25744	9048	2002	8776	17026	15158	16082	32186	23588	4054	12792	6934
336.23	11606	2830	4352	1600	13856	26332	8062	40426	86792	36642	1440	28256	3970	198782	2760	5602	4984	2240	36270	192480	185894	109166	75070	53388	22306	14816	32242	4370	15052	7572	10474	6692	5416	39282	101314	28520	23590	24248	13634	61010	65774	20314	12496	7758	44464	10238	57226	72666	130080
332.196	10412	1558	4632	1712	108488	27686	2246	90064	22336	53420	304	2634	594	5270	4834	3608	1450	568	4816	4810	1886	5060	3346	7572	5148	1558	17342	1500	1426	4548	17746	8772	7908	39606	64112	17242	21844	23688	7068	38168	7444	41640	7592	928	30594	1412	8266	47350	45046
268.203	8026	4500	9822	3454	17624	24916	4164	105824	7542	30974	2464	5324	3270	4918	5760	4468	2920	3704	4610	7026	8640	9046	4080	11022	6428	4288	18328	5478	6392	11012	11040	7822	6882	28268	102054	20972	14686	37166	11740	25588	10098	23226	6644	3614	14836	3924	5960	52690	70126
300.209	65872	7488	65346	41206	23098	45002	40414	71322	53680	99716	8844	21692	7606	60638	9280	52962	28764	31520	64126	97108	111824	40712	41648	62152	38780	175610	251778	65288	140324	178246	231184	107846	126786	353670	690558	175076	285674	446784	274198	146706	177448	251822	176546	124276	388002	173290	150086	311570	539620
338.185	15150	790	2568	1334	1436	7162	4198	27446	14564	14504	0	4970	994	9452	1406	2300	3220	350	7976	17332	5404	3956	5984	7632	14728	1874	4172	10200	5214	10940	14564	0	11500	16780	27730	14052	0	40530	4938	10638	5472	3624	8406	6296	2818	3012	5980	21212	20176
479.302	0	61584	0	0	0	43512	0	0	0	0	0	0	0	0	38606	0	0	56362	0	0	14864	0	5456	0	0	56896	0	189790	55592	136598	0	0	0	0	0	0	30500	0	0	0	0	0	0	0	0	0	0	0	0
553.316	3828	20936	9700	9992	568	24112	7620	1872	1952	10680	26018	15600	11778	0	16096	6980	20214	50206	3724	0	0	444	1166	0	17672	4082	33184	7414	3430	11386	1138	3230	2028	1018	1562	0	12078	12554	3630	0	8052	5872	1632	0	7990	4136	0	6850	4712
292.204	92336	21812	27250	19174	72896	74644	13206	146110	150916	242288	1100	14128	2526	111964	19014	31188	12164	4920	75420	106310	112992	20042	67602	50752	35130	26682	53100	39160	45608	65838	48496	18658	25962	87554	271594	62522	38370	140456	20390	90676	22336	74916	19568	11028	36100	6350	16378	277940	142636
316.203	19470	1380	10524	6026	2726	12394	6646	48008	59950	9902	246	17966	1280	106954	1860	6282	8608	7272	23072	101524	64588	27734	45212	30806	43238	14460	7224	16518	51010	14540	20922	10824	14218	24422	57126	27362	10540	58690	25056	112582	4386	27240	58116	57506	15730	6220	28476	47548	26476
258.183	26160	16312	21722	22500	26602	22900	22918	20412	21062	20726	18234	17338	19698	21366	22252	24684	20366	21366	22470	19938	0	21768	27738	26670	22440	24728	18572	19408	22392	17358	22130	18944	19710	19050	13544	18484	22466	14438	20504	21826	20348	16926	18060	20626	16882	20620	19446	18082	11916
529.317	4952	25496	20004	9638	346	12298	2692	0	1944	3014	11830	23840	6398	0	12034	4184	26778	14958	0	0	1160	758	878	0	4106	8430	8576	11046	11204	21170	11632	24266	22296	7616	1676	0	9532	9986	4446	0	8370	14078	6432	9166	11084	26976	798	2680	0
545.347	189090	212010	203722	220744	3864	67008	13804	4130	6924	17250	88430	203368	54666	1512	57252	50220	150266	132940	8726	1440	44322	2020	9712	2664	67600	21938	31550	25414	15192	58802	7280	16344	15482	7290	4152	14896	44020	27634	6606	7164	21370	26396	7406	10194	25012	48146	6264	45690	24454
467.337	39540	57150	79702	64538	2482	23896	87252	61780	57438	68546	123504	120846	149156	20392	11600	16712	41904	14934	96094	121710	10454	1950	7204	5438	40742	8106	56310	14772	10646	36112	78612	80442	84042	52442	10364	96190	22828	51064	17072	76486	58046	65264	200636	87476	235284	38350	96698	32352	159944
479.302	0	260840	0	0	8014	0	0	0	0	0	0	0	0	0	179844	0	0	84680	0	0	65660	0	56510	0	366408	285760	531002	168090	0	341554	0	0	0	0	0	0	354272	0	0	0	175860	0	0	0	0	344310	0	193148	0
529.316	2520	10402	7608	5358	0	4670	2474	1026	0	1360	6648	6650	3050	0	4256	1606	10262	6576	0	0	0	698	0	0	2408	4678	17524	2796	3780	10192	4592	10326	6992	3506	708	0	13174	10238	1324	0	5686	9836	1960	0	3650	13378	2166	3376	0
495.332	4110186	4044276	5059192	5587352	132918	2856124	1934600	465566	550582	1284080	6231582	6535724	3560514	284126	3361152	967794	3328132	1545214	222922	65316	1195744	85816	847050	167432	2413488	1456294	3363820	1582496	1213084	2942910	800936	1170732	652694	1194682	526676	1849932	2436868	1529252	675440	665214	1613364	2136250	469734	877432	1380718	1608544	608444	1415250	653282
332.197	1924	0	0	0	94112	6092	620	86268	23142	41984	0	890	0	11066	0	2284	0	0	3784	18444	850	2212	684	4158	2980	1110	4192	0	1704	836	13044	0	7350	60030	200024	11336	18012	26612	12670	84214	0	21914	6214	1726	35264	0	12206	60136	81528
487.309	1324	6994	4920	8172	0	632	34580	8514	13948	13748	4184	4370	13374	1796	2008	4456	18926	24916	63276	10532	542	1252	2360	2514	6166	1268	6414	1618	466	2702	14128	19114	20814	5932	1962	12456	18682	13600	8914	1656	12322	26748	35224	13430	29846	31260	9068	15134	28720
278.152	39362	65278	68452	34334	77176	45518	46734	63162	69822	61328	29102	55752	42260	78508	43404	65154	40090	54422	79694	78018	72824	74656	66226	77006	43484	43960	37038	70964	46478	31260	55154	51144	50630	48264	51640	44004	38544	47298	55070	53860	43872	40366	52546	50006	44604	42490	55892	44294	51174
467.335	5714	0	0	0	0	7190	16056	0	0	0	16154	0	0	0	0	0	0	0	0	0	0	0	2942	2410	0	0	14850	0	4650	0	0	25476	0	0	3062	20826	0	0	4320	13600	0	0	0	17114	0	0	0	0	0
517.314	129760	131804	141266	149374	2980	88668	73822	8258	9414	28956	163066	170024	122492	3974	106420	23094	122270	41792	4128	1038	754	1592	17268	3572	61512	52016	124758	50086	38010	93508	18716	38746	15326	27456	8492	67888	74734	42758	13150	10082	59772	60696	6874	19444	40780	64928	9648	33522	10364
521.347	316444	677108	405850	246044	20412	691614	95452	30850	169110	81548	210892	357772	173524	25688	560818	234676	336934	615212	32428	20602	64526	18412	15904	11520	213592	641568	347762	1594488	847582	992986	315654	252378	418510	145488	192228	34776	180948	394052	216298	32104	97004	222688	162814	146420	379864	261020	39400	114248	64232
302.224	13868	5256	5288	6860	6262	12916	6478	39394	32146	26310	1320	6730	2734	21576	2192	15202	6370	7078	26012	40832	44244	10568	6094	12512	14574	65974	95884	10896	20494	32730	121960	48294	65522	164814	176384	28882	100810	75110	43692	47068	32910	75282	48348	33260	127404	64016	66236	72508	108442
278.224	10806	5846	8364	2356	67166	25182	3764	83410	31032	64482	966	3674	844	15540	5762	9866	2034	1860	9706	47352	36092	0	10526	18004	6306	6360	20354	3542	4902	7978	21444	10292	7882	33358	115940	24230	26584	29116	11634	32974	8842	5716	7176	4488	48626	7962	10936	62438	47828
495.331	0	0	0	0	0	0	0	0	0	0	0	0	0	0	0	0	0	0	0	0	0	0	0	0	0	0	0	0	0	0	0	0	0	0	0	0	0	0	0	0	0	0	0	0	0	0	0	0	0
439.305	14808	67910	61860	47520	1758	13564	70598	63920	55988	32482	49064	46640	55142	5514	13238	7064	49156	22742	128414	85672	1668	1360	17006	6814	18652	11382	57710	22970	9772	32568	79470	110738	130144	56418	6786	161810	70938	56608	30802	11340	46570	81486	69112	59368	48678	36692	48892	26890	72606
318.219	16464	3358	3934	3980	4276	12252	5528	32226	52570	18696	0	14294	1804	38790	1924	8428	7088	3124	21018	57942	23386	10268	5526	5898	18604	112804	182760	26476	46632	49070	98318	49078	70464	187212	188116	18542	80914	74554	30144	52240	26540	90618	62718	64820	105248	48808	46558	50126	70060
320.235	243966	249928	107670	103218	155238	1109924	604450	929844	777516	1800918	93220	430806	371696	223074	265454	293308	362482	128424	766156	481520	874138	208048	133824	168058	1015392	222600	290830	179142	270786	190004	209254	100128	116690	342384	563110	634310	305790	492696	496702	292586	856226	262556	143390	168486	503420	152572	598122	537778	1058208
294.219	21774	11836	20738	5600	170350	96412	7314	211624	127540	173440	1124	17126	2124	79952	33986	9304	4166	2774	22484	146250	40710	14080	33348	27732	25732	44036	193018	31434	37454	41762	106236	49918	44166	203158	562140	57548	115030	113488	34876	153062	41950	183948	20106	13750	242918	28836	38624	210864	195808
364.202	9518	1416	6752	6576	2412	13484	8964	28344	39020	23920	624	5762	2008	7998	1854	12532	15712	16670	20254	11870	0	3222	848	5502	15584	14770	3022	21956	22094	24336	34138	13598	36358	39794	11382	4052	6834	34814	5000	5520	3876	10744	5670	7594	2742	9026	9128	12188	21912
342.219	14250	3948	12198	12876	2060	11938	19220	15142	93566	20404	2472	32818	3438	47098	2890	15168	28014	18730	60574	73942	24316	10686	10776	11858	36160	40924	7102	26586	62636	33326	38294	16666	41168	51680	18146	10108	10876	40138	20670	22726	11260	16712	54910	53206	3780	12260	24034	9626	0
396.287	5178	1172	906	618	2512	3852	2452	6912	11628	11008	188	1392	788	3706	414	956	958	266	6692	22910	6134	13800	7436	3954	8530	3886	5720	798	12434	1884	1578	954	1460	3764	12854	11816	2712	4704	11164	93386	6718	3952	37938	10818	9850	2218	25502	42442	32598
302.224	38994	10290	46192	27634	19400	61096	32838	43890	33282	78774	6494	19054	6792	23926	7434	45686	27492	20334	49742	42618	34692	22460	8734	20494	19256	16336	6374	6154	11176	14594	11378	5184	9512	13068	16556	75098	12686	28460	15518	16282	61648	8656	48632	25966	16812	7064	51812	31630	38202
521.347	836894	737250	1203322	1006824	39100	558580	189928	68038	70050	97804	1058828	1515254	347468	21802	494832	134994	523584	414698	24954	9768	460804	23104	94296	44832	751000	308100	560740	397610	265478	636280	97262	164842	0	179210	80700	245320	401652	319018	108092	87120	254658	189156	55196	102756	248746	278780	71340	289344	117410
491.336	5420	6890	11648	11546	352	25708	73960	28386	25502	32644	50816	24422	70056	2110	8900	5018	17392	10854	39808	13386	1706	926	984	882	13674	1586	24910	3610	4104	4776	17906	26878	28408	13046	6192	67296	10694	45596	28326	6362	33774	20960	34044	14986	32582	5322	29774	15562	74574
320.235	377678	443186	222676	182702	151322	1378784	697598	1175416	1002884	2050700	184536	835496	515794	260010	374242	382734	470860	181806	1006124	614000	1241890	201402	129978	206170	1409998	295702	368096	236410	347096	248852	236548	100272	113072	391566	680336	672026	362472	594968	483494	360418	959450	256790	158296	180108	543968	167732	591716	691332	1075034
360.228	23096	27440	9896	9022	8606	89402	56918	76636	57590	115052	6036	55052	38074	14034	19378	22034	25894	9114	67532	19890	474	7454	7454	12022	72936	13886	16286	10144	19480	19628	11078	11930	52216	23678	32230	44390	16242	31508	34188	19418	49450	47110	157430	80136	69846	6852	230086	37086	78886
398.243	4562	4964	2712	5452	0	3558	2450	4788	5166	8878	2144	818	680	0	1452	2842	5442	1442	7770	1154	0	2252	3904	4060	868	13744	39146	4200	6258	20642	9034	0	0	30662	39452	44524	27572	27312	26180	41838	33960	54702	0	26632	83380	0	46082	45340	57594
366.276	6754	26500	7460	7032	1264	48552	26824	28092	49136	68486	9378	8874	10098	2760	6486	4676	26630	5316	32954	22002	6640	3288	4570	1228	43144	6700	27172	6538	12810	17242	13948	10544	7488	36552	21134	57328	22204	60832	31212	11164	63780	29700	3640	8716	38328	8454	44726	21258	112616
376.26	10144	12536	15888	11940	506	8512	6116	20980	10026	18140	7074	13610	8734	688	3712	5204	3112	17432	13480	1996	4572	0	1780	1396	4994	3440	6158	6548	7932	5558	950	4194	4992	6084	7576	22458	4338	15680	3332	7556	9944	17970	10128	4366	16218	4536	9754	17696	16804
352.261	33420	73484	40880	74610	3064	59424	19940	80372	58678	126192	6504	29982	18914	9240	14286	19892	10574	79176	54904	25926	26878	7440	3630	4274	108324	14740	44448	20848	32638	35320	47770	43540	30348	150012	60258	98728	133282	136490	50212	69950	120990	64730	35440	39740	112428	26638	272634	100956	240722
398.243	10814	18122	11524	16246	0	2802	3804	25374	7914	11090	0	3348	3904	0	0	3746	3940	19578	11704	808	256	0	2588	0	1770	8582	26368	5118	2114	16948	5530	10236	15840	23808	2980	12600	22560	6930	21658	3304	27334	49994	54778	21828	6728	37390	46148	9116	43472
352.202	5378	0	2542	1018	0	1200	882	8048	4822	5268	590	4682	682	0	466	1138	9262	2198	3324	0	0	496	1166	1872	1710	20350	64276	36168	48166	58848	6710	6088	6022	13166	26062	17006	24330	42490	15124	10078	17052	38232	11132	14666	34648	14844	48522	18744	28126
306.22	6060	2390	2256	1640	1284	3328	0	19940	24490	42356	0	3482	0	0	986	3736	14662	1338	18520	5464	0	0	3200	4604	3056	9392	36012	21060	17632	45190	10744	6464	27148	18210	70016	48040	19114	53704	12448	23030	17346	70902	101956	42752	69208	8170	52926	95512	88008
344.235	8094	2726	10430	5602	1144	10572	6952	23108	43628	16050	1976	12006	2388	10214	2660	4242	17724	7754	23404	31116	11654	3828	5502	3768	27306	36856	21670	25048	32584	13232	18366	9680	15926	25088	17954	6498	12222	24754	11930	22922	8020	15326	27576	25762	13106	9764	22184	11334	18860
509.348	135102	238136	356870	192584	0	92608	71720	0	17738	37436	165100	175450	87354	0	38008	8788	124446	18932	3858	0	14652	2966	8544	1512	34108	85196	205728	64710	84464	215228	61488	174798	76666	52570	13560	90458	182220	141948	28622	69162	138870	148202	75814	68144	126236	187452	71404	49656	24220
304.24	8310	3752	4166	5172	3232	7776	1934	8058	15990	15188	2318	3574	344	2282	3816	10766	4906	4396	18700	20108	24784	1762	2112	3706	7476	11396	16534	3848	4958	14384	16926	7776	7922	28384	52918	13002	26420	21976	9218	14774	11586	25404	3842	5170	52342	19032	12526	48840	61274
479.337	27800	58580	90456	108248	2448	64462	310322	182126	130288	180698	133620	191898	175394	12344	21604	34760	135214	91522	228738	173454	13590	1390	16960	7730	99718	8292	68392	17738	9254	40100	339968	526410	527852	247862	22684	138890	116538	110704	52754	33978	103444	244136	403818	171732	132558	135768	56594	51572	183646
284.234	14280	15216	11694	12066	782	5010	2818	38552	11900	17432	1986	12450	9526	1528	16648	4654	1118	25126	11478	11500	144036	0	2326	2798	8492	2070	5714	10334	9016	3774	3396	4542	3910	7540	11100	37754	3974	26206	4438	18938	12526	31688	2778	1122	35884	2026	0	58596	12922
296.235	10540	11116	13240	4114	32922	51842	4674	131600	18578	68714	2158	5876	2252	3366	16276	5930	3512	4606	5760	6950	8506	5380	3076	8218	13184	4902	14596	6110	6490	11250	9244	6986	4874	34268	58194	18184	12700	28252	9864	21648	9488	19294	5326	3400	18544	3550	7728	58924	67696
384.283	9044	9602	9208	8924	8954	10066	8792	9206	8678	8966	7404	8566	8498	10098	2916	8032	8442	8100	9610	9558	1118	8308	9010	8658	7546	12564	13688	12332	13072	11468	9462	10912	9676	13234	10206	10346	10240	11860	9654	10314	10486	10862	10886	11098	11486	10184	11216	10336	8698
362.302	3412	4848	3758	3716	3298	3310	3550	3598	3074	3862	2794	3178	3064	3412	8484	3890	3032	3746	3112	3190	9108	2792	3834	2548	3294	4502	4226	3466	4272	4482	3510	3520	3328	4928	3896	3964	3932	4196	3828	3650	3766	5190	3528	5496	4322	3264	4036	0	3416
385.3	0	17116	10974	12302	16568	0	0	12544	0	12292	10056	10912	0	0	4308	0	0	15712	0	0	2988	11910	0	0	13226	0	0	0	15434	0	0	0	0	0	0	0	0	13318	0	0	0	0	0	0	12184	13800	0	0	9114
481.352	326482	754864	817018	812504	15392	269784	1188570	493784	906500	526068	1384456	931058	1000422	111630	43824	120754	528754	253516	1532170	1371188	80022	20084	98534	47660	340362	90794	431856	155532	86324	335144	774508	760982	805626	559880	70682	891572	404210	534824	164800	231994	335776	490548	1346676	517210	910082	288244	1055502	274518	2021096
509.348	0	0	0	123328	2534	91378	0	0	11868	35448	101862	114928	54634	0	10396	6998	0	14382	0	0	8938	1660	6582	1014	22404	65508	141776	62930	0	0	33166	0	0	0	10702	87988	0	0	28936	0	0	0	0	39474	0	0	0	0	16854
318.276	5294	6146	4832	5602	3852	4648	4102	5822	4250	6164	3380	4410	3906	2922	10532	4172	3690	5884	4752	5078	9080	3972	3408	4258	3522	4052	4356	6280	5608	5292	3596	3938	3832	4996	3894	4512	3720	5526	4468	4028	4614	5236	3516	4330	4044	3796	4168	6192	4440
340.258	14576	12692	11694	12482	12858	14586	12168	13356	0	13394	10524	0	12102	12548	0	12708	0	11528	0	12390	0	11992	12538	12256	10542	0	0	17766	0	0	14112	15228	0	0	17494	0	1202	0	0	0	0	0	1092	0	988	0	0	0	0
479.336	0	0	0	0	0	0	0	0	0	0	0	0	0	0	0	0	0	0	0	0	0	1086	0	2926	0	0	0	0	0	0	0	0	0	0	0	0	0	0	0	0	0	0	0	0	0	0	0	0	0
328.259	38280	34340	68004	50882	0	9650	3518	78446	20308	28568	3980	28900	5914	742	43594	15518	2236	77992	22098	7874	242786	294	1518	1860	10844	5322	13456	25752	24130	14674	2956	5266	5438	12904	50414	83494	10408	92560	6240	35116	26848	63992	3520	1594	25544	1360	2998	56994	29622
292.24	1624	1576	492	0	1178	3370	0	9938	5964	13744	386	1532	0	632	2094	1154	2370	1082	2978	6492	4262	518	1630	1938	1462	1962	10054	2038	1286	6768	6502	4750	18426	11128	46536	22184	15400	14284	14106	19648	9932	47774	60012	28028	60276	9542	45442	37248	37090
334.25	10626	29954	9574	5320	1200	15928	3700	31498	50632	24530	13692	37724	11788	8194	47630	3642	22704	4372	14218	15928	52872	1898	3166	3986	12688	19952	19040	34088	22934	56872	30152	14904	73798	68672	45258	100704	42778	79428	75340	29614	209016	73554	234334	162996	112312	22064	231008	43992	136590
403.311	26918	25620	22738	0	29660	23382	0	21372	0	21416	20196	21398	21970	25350	0	0	23080	0	19984	20078	0	26182	24266	24798	21918	28112	22088	25542	0	23626	22500	22260	22128	21184	23010	19932	21290	21460	24104	0	22832	21740	18306	21980	17350	23570	18952	21334	14742
481.351	0	0	0	0	0	0	0	0	0	0	0	0	0	0	0	0	0	0	0	0	0	0	0	0	0	0	0	71392	0	0	0	0	0	0	0	0	0	0	0	0	122258	0	0	0	0	0	0	0	0
385.3	15642	0	0	0	17342	14052	12994	0	13112	0	12010	0	11938	16096	3748	15826	13220	0	11806	0	4222	14708	14202	14630	0	18462	15638	16572	17180	15614	16428	15142	15626	14784	16452	13234	14774	13318	15376	16472	14726	13628	13434	14992	13686	15932	14344	15456	10452
308.235	2466	1154	1358	0	2692	4434	0	20990	10148	31342	0	3928	552	670	0	862	2874	604	5000	3672	0	388	1680	1236	2178	23330	74844	14084	14752	32044	19592	15644	63854	55126	148930	53972	59642	54512	25442	80828	39938	168728	131872	53516	194586	32520	86392	97048	122880
348.266	165508	574146	164970	146970	29692	809604	342712	475846	482620	1024402	130600	189458	195536	36068	465438	162280	369696	147806	491064	238986	329022	44596	33402	29830	466388	199862	463586	137212	277688	253056	274762	179002	130682	515606	414030	654790	384002	871008	435692	244946	819854	405650	0	143844	543658	185620	440762	417366	1134016
378.276	13638	34292	26154	23906	834	42490	19050	15320	21510	27742	44110	69774	32840	1828	15688	17598	19906	42318	27712	0	14982	760	2042	1320	11786	11970	13492	15148	15928	11942	4582	7698	13174	4704	4600	10986	6330	14082	5072	5854	14272	10068	36482	14576	18274	6666	20674	10260	17996
388.259	6710	27798	7618	6608	1742	33878	12920	18930	19342	26376	4180	6996	7588	1372	268	6760	12346	4810	19828	4554	0	336	1370	1244	17360	5094	13064	4450	9132	7494	8312	5206	1852	14972	13162	19430	11718	25074	12294	9326	24770	11328	1092	682	15606	5170	11052	11956	24970
[truncated: 98 more columns]

## Sheet: Supp. Table S2. Gut C_Gou
Supplementary table S5. Gut metabolomes for the chubs and gudgeons (n=49 individuals)
PEPMASS	D1C1I_76_01_6931	D1C2I_77_01_6932	D1C3I_78_01_6933	D1C4I_79_01_6934	D1C5I_80_01_6935	D1GOU1I_28_01_6874	D1GOU2I_29_01_6875	D1GOU3I_30_01_6876	D1GOU4I_31_01_6877	D1GOU5I_32_01_6878	D2C1I_81_01_6937	D2C2I_82_01_6938	D2C3I_83_01_6939	D2C4I_84_01_6940	D2C5I_85_01_6941	D2GOU1I_33_01_6880	D2GOU2I_34_01_6881	D2GOU3I_35_01_6882	D2GOU4I_36_01_6883	D3C1I_86_01_6943	D3C2I_87_01_6944	D3C3I_88_01_6945	D3C4I_89_01_6946	D3C5I_90_01_6947	D3GOU1I_37_01_6885	D3GOU2I_38_01_6886	D3GOU3I_39_01_6887	D3GOU4I_40_01_6888	D3GOU5I_41_01_6889	D4C1I_91_01_6949	D4C2I_92_01_6950	D4C3I_93_01_6951	D4C4I_94_01_6952	D4C5I_95_01_6953	D4GOU1I_42_01_6891	D4GOU2I_43_01_6892	D4GOU3I_44_01_6893	D4GOU4I_45_01_6894	D4GOU5I_46_01_6895	D5C1I_96_01_6954	D5C2I_97_01_6956	D5C3I_98_01_6957	D5C4I_99_01_6958	D5C5I_100_01_6959	D5GOU1I_47_01_6897	D5GOU2I_48_01_6898	D5GOU3I_49_01_6899	D5GOU4I_50_01_6900	D5GOU5I_51_01_6901
Species	Chub	Chub	Chub	Chub	Chub	Gudgeon	Gudgeon	Gudgeon	Gudgeon	Gudgeon	Chub	Chub	Chub	Chub	Chub	Gudgeon	Gudgeon	Gudgeon	Gudgeon	Chub	Chub	Chub	Chub	Chub	Gudgeon	Gudgeon	Gudgeon	Gudgeon	Gudgeon	Chub	Chub	Chub	Chub	Chub	Gudgeon	Gudgeon	Gudgeon	Gudgeon	Gudgeon	Chub	Chub	Chub	Chub	Chub	Gudgeon	Gudgeon	Gudgeon	Gudgeon	Gudgeon
Sampling	Vienne	Vienne	Vienne	Vienne	Vienne	Vienne	Vienne	Vienne	Vienne	Vienne	Cher	Cher	Cher	Cher	Cher	Cher	Cher	Cher	Cher	Loire_Aug	Loire_Aug	Loire_Aug	Loire_Aug	Loire_Aug	Loire_Aug	Loire_Aug	Loire_Aug	Loire_Aug	Loire_Aug	Loire_Sep	Loire_Sep	Loire_Sep	Loire_Sep	Loire_Sep	Loire_Sep	Loire_Sep	Loire_Sep	Loire_Sep	Loire_Sep	Loire_Oct	Loire_Oct	Loire_Oct	Loire_Oct	Loire_Oct	Loire_Oct	Loire_Oct	Loire_Oct	Loire_Oct	Loire_Oct
969.554	1190	4652	2146	3408	12210	2482	2900	3856	5588	3464	900	10098	8744	10322	4816	488	0	2042	11296	2914	0	0	3562	874	0	8284	7992	2122	2426	3528	3582	1298	6670	8538	7250	3502	2130	1690	2848	662	2652	3944	19218	0	0	8584	3322	0	4014
249.62	2350	4230	2518	2862	9060	1924	17846	11312	5624	11554	1622	8814	6108	9430	6676	1874	3824	6774	5572	4954	1826	2830	0	2282	1426	0	9182	0	3426	2794	3332	2878	7224	6804	1118	10842	0	4280	0	1734	1106	2096	7276	1040	0	18672	0	7426	18590
403.246	4564	0	4658	4384	0	4312	0	12918	0	9076	7980	20746	9750	15472	10728	4640	4064	0	0	7782	0	6188	0	0	1054	17058	15604	0	0	0	0	0	19612	22750	2590	0	0	0	0	6758	7308	17598	25166	8574	0	18836	0	13570	11478
502.309	3980	6330	4800	4400	10050	5602	0	14284	10820	9908	8634	14212	11488	9744	13480	0	6216	14092	20392	8406	4012	4034	15792	3958	5218	23508	0	18620	17620	8934	15634	0	15326	14688	6740	15440	9416	12700	16010	3752	10532	0	11766	4638	30670	35422	23968	0	14134
201.623	0	5856	0	0	15140	0	7716	0	0	0	0	0	0	0	0	0	0	8152	17420	0	5340	0	10318	8394	0	0	0	11050	14524	14908	22694	6840	0	0	0	12500	5468	8312	9586	0	0	20182	0	0	15856	0	14904	0	0
193.642	4180	4934	3204	4058	13406	2186	6718	10690	5768	8832	4832	0	0	0	8034	2716	2876	5826	13790	5812	1878	2918	4822	4076	98	12334	8442	4554	4880	5466	12174	6846	9958	12096	1944	10020	5324	5382	6202	2036	2328	0	11956	2020	9400	10882	4436	2464	4566
484.335	2090	4442	0	1060	0	3158	2440	6330	0	2612	2098	0	1046	3354	2728	7014	1492	5148	11034	2272	1542	3280	35698	2730	598	9820	17710	4950	12614	7748	51664	6678	10138	8712	2696	10492	1592	0	3076	2052	58552	37562	0	2090	13386	0	5408	6532	3138
207.645	0	7390	3692	4632	17370	1734	9032	10674	4442	0	2068	8756	4436	3464	0	2540	4356	5850	10258	4660	1710	2612	4464	3756	600	12040	6246	2878	3572	5888	9942	6892	6698	13250	0	8914	4318	3518	5352	1236	3318	4640	10068	1960	6734	8028	7330	2312	0
264.009	9648	10052	9014	7974	6942	6588	3384	4134	5602	0	8182	7540	6008	6532	5038	4876	3548	3482	2360	2896	5544	10870	11244	8836	2436	3658	5468	2596	4986	8846	9390	0	9800	7418	8500	5742	5906	4256	3044	11152	15750	10566	7216	7138	4632	2822	2280	4556	4538
516.321	3624	7070	0	3508	11672	4316	6328	0	5900	8780	6970	0	8846	10080	9498	5520	6294	7182	15260	0	2902	3450	11142	4578	1552	14312	0	7578	0	9664	15528	9024	13490	16880	762	0	4724	3494	4896	3892	6984	0	0	3884	0	0	9802	3800	0
243.157	2742	4664	4406	4102	12344	0	11676	0	10426	13504	4570	9378	5468	4564	5632	2440	4860	7886	0	5282	2640	0	7224	4162	3280	11710	11764	6444	5778	9300	9938	5142	11546	20664	4898	9128	9998	10096	14008	3544	5576	16034	26216	2972	11160	13564	16020	0	19190
274.165	7738	10804	5940	7540	11590	1904	13124	14180	10960	13384	9840	0	12216	10226	15072	4462	7010	10640	14346	6182	3692	5190	4690	8948	3776	18168	15914	9858	11408	10440	12720	8840	13552	19378	1356	11008	10914	14286	16130	4918	3534	10928	21306	6364	15298	17032	13286	5756	17208
260.148	6920	10424	0	8056	11170	3136	16474	15604	15262	15200	10812	20770	11986	10456	14494	5364	7846	11908	16834	5002	6110	0	6984	7084	6952	22656	20576	15202	14378	10982	0	10302	15850	19210	2360	0	13426	19318	19296	7062	3486	11700	20284	5742	19486	19598	20814	10186	21218
233.138	8266	12912	0	9460	15880	2708	18534	21972	14224	18748	16596	21988	16324	12622	15708	6146	9292	17756	16184	4690	5458	8436	6260	9158	4636	27298	19922	12802	17876	11826	14058	12594	12318	22950	2174	13352	12582	23012	22754	9602	4068	15996	22508	7444	21646	20058	17380	0	23958
231.132	8434	11794	5536	9740	17864	2336	17382	17694	0	18748	16908	28196	21842	17502	21088	7426	12702	22336	22700	5612	5660	8530	5658	9182	6090	29876	21868	18648	15796	13048	14266	14642	16104	28354	1430	18490	19530	31806	39874	11466	4772	13242	21976	9176	26728	29312	24084	14964	35074
130.122	20132	24356	9546	13534	1810	0	9468	4346	7712	3200	376	0	2390	0	0	6018	9790	2556	624	554	3006	16354	0	9324	53586	650	220	624	0	0	0	0	0	76	0	0	780	590	0	2648	0	0	232	0	1820	766	0	762	0
214.08	1622	2654	2682	2668	4132	2754	6050	0	7854	0	9690	9198	7110	9774	6570	6588	4654	6020	9348	3702	4728	5490	8338	5560	2292	8672	8264	8396	7156	6694	8146	6656	9214	7776	4518	11286	8186	7546	8112	9966	8138	10576	7380	6920	11142	10260	0	9474	9458
323.149	1292	2380	2312	1690	3760	1794	0	3914	0	3100	6478	4854	4622	6864	4210	0	5490	6028	6808	1994	2646	3074	4040	3660	2202	0	0	8948	10564	3932	3874	4300	5390	0	4816	6576	6862	9222	9454	5448	6272	5814	4108	4294	10930	0	13044	7586	11852
399.069	758	1810	1556	1172	2796	1014	3566	3354	3466	2798	6276	5820	4938	5562	4386	5008	4398	5518	6176	3324	1798	3350	4100	2710	1478	6720	5116	8744	7320	3240	3662	4936	6374	3606	3750	5476	5286	6332	6166	5482	5462	6436	4640	6164	8298	7638	8990	9082	7404
389.118	988	1044	1006	1578	3172	794	2682	3234	2838	2284	4760	5146	4034	5736	3900	2264	2842	2998	3594	2916	1696	3116	2674	2704	5058	5406	3772	5940	5096	2632	2932	4138	4454	3066	2010	3500	4968	5874	5878	4824	3502	4676	4230	4414	6050	5388	6044	7914	7144
561.79	6266	5334	5752	4702	2328	9558	1428	2154	2394	1520	1006	0	0	0	984	2394	1786	1552	762	1084	3042	3002	2840	2818	2530	0	1336	864	0	1594	2100	1266	1104	2244	4500	948	552	0	0	1244	2020	1350	628	888	842	696	364	0	0
370.256	4188	9808	2690	1686	8506	456	3362	3664	0	4636	2420	53800	10878	11858	5524	2854	3508	2336	5460	15328	1184	7352	0	23318	0	6476	4082	3034	4236	9990	18226	3622	21358	6300	694	1864	6114	2236	2122	9136	2038	6064	86360	36314	7544	6612	6426	4880	7442
206.201	9806	0	20252	7758	11918	36286	7354	15946	25056	9644	9880	14182	10540	11292	11372	25050	13572	14936	24494	24964	20374	36620	24954	13602	24194	13244	14278	21778	11710	18400	18306	11952	14532	13422	10318	30994	11148	22294	19816	10010	7004	5864	3130	10474	11946	11410	9300	7382	11526
273.181	5186	9954	2470	5678	9004	0	4444	5594	5388	8482	3202	35548	5590	5266	7072	900	2600	3078	3368	2398	1464	6562	2626	4060	2004	4960	6356	2696	2926	8756	28770	7520	15894	14878	0	3080	1926	3296	3384	3192	2414	30754	49564	2930	8556	4980	2204	11024	3666
329.181	1540	2892	1632	2180	4808	846	3960	4694	5698	5136	7788	13074	8626	11120	8410	1746	3210	5218	6374	4880	2424	5812	0	3672	8118	8592	7466	10348	0	4818	8652	7374	9716	5166	1010	6248	7234	10704	13890	9596	4028	10450	12430	7560	14034	0	15272	16656	16474
202.143	2070	2706	2472	1738	3236	1594	2744	2734	4848	2390	3772	6140	3992	5658	3998	3100	2668	3156	4158	7402	3478	7956	19318	3090	4960	3804	6036	6238	3814	6606	18856	5226	12684	6704	4950	9812	4662	8394	6600	15606	15166	38372	14456	13676	5892	7712	7816	14788	7118
330.224	6958	11680	5340	5184	19114	756	5890	6772	6896	7880	2308	16470	5604	2922	5008	1984	3064	4252	5318	6416	2656	15948	3192	5890	3488	6410	3626	3804	2444	3218	15546	3066	9952	5538	0	6138	3526	3552	5968	2574	1850	3480	17230	3750	10186	7664	5690	6406	5072
360.199	2998	7250	4072	4278	4006	0	5054	6314	6196	6192	0	21062	11070	7734	9746	4030	4218	8524	9806	5270	4154	15108	4062	7074	8326	8570	8244	8886	8618	6630	12590	6748	14052	7548	718	5888	4310	7746	8182	4962	2408	6964	14164	4048	11010	12562	8928	12198	7278
220.106	6558	9170	5482	7672	7162	0	6758	6872	7888	11112	9582	18052	8678	6712	10462	1610	2876	5836	4528	4960	6702	9192	5586	7612	4256	9046	8776	3810	5012	9026	8132	7312	7578	14092	0	2486	4478	8438	8486	4434	2398	8690	20568	4216	7420	6586	3344	6222	8306
417.254	3574	6762	4014	2540	7842	1200	3492	4160	4898	5548	5086	9068	4530	4030	4318	2334	2114	4304	8602	4166	1248	8004	3570	3496	5868	5682	4546	5354	4690	3232	8530	3790	6764	4326	0	5608	2672	3432	5992	0	1680	0	7854	2224	15828	10750	7990	8848	7598
304.142	8110	0	5614	7640	7130	886	8932	7532	9256	11254	8232	9518	9494	5716	7952	2330	6320	7334	7602	4792	3780	4542	3388	6644	9058	10356	5548	6592	4956	3308	3212	5234	6524	6972	1038	6164	9972	10894	12736	3428	2436	2958	7396	3118	9422	8482	8146	4822	11178
229.109	3454	5306	3516	4180	5172	866	6676	4360	6406	8260	3854	9128	5456	3154	5346	2418	2944	4628	4376	4566	3700	3862	2252	5330	4068	5056	5682	4104	3068	5304	4408	3468	5750	4706	996	4460	7894	8182	8118	4482	1278	4626	8996	4940	5604	5950	4934	4344	8328
234.087	10622	11978	9340	12846	9666	436	15886	12230	15490	20822	22422	31010	20598	9368	22362	4366	7376	12302	10706	7160	11224	10184	8962	13492	12658	19836	15852	9554	9916	9954	10274	11736	13182	20180	626	5018	15696	28380	24620	9298	2708	13112	27552	9606	17694	14954	11630	10834	23506
373.23	6948	10540	5088	4080	13126	5036	4834	9746	8096	6728	3206	16736	3992	5792	3602	3036	3730	4366	6822	9476	3778	14260	7966	9854	4046	5792	5910	5422	4832	6984	16784	4932	12186	10596	898	7494	3146	3914	6008	3840	3102	5800	20154	4976	8766	8094	8030	13282	6246
318.12	0	5124	4592	0	0	0	0	0	0	0	7244	7912	8694	8270	8020	2992	2618	5286	4596	4374	4534	4550	0	0	6394	7066	3970	5400	4128	0	0	0	5354	0	1504	0	0	9624	0	4236	2938	0	0	3572	5564	0	5832	4212	8228
369.165	3700	5980	3992	4084	4946	0	3752	3666	0	6642	5880	11974	8116	5122	5088	1638	4678	5330	11276	4608	3574	9306	2430	4978	4974	4294	4016	4562	3062	4332	4990	3738	8212	6286	0	4984	6524	13898	14038	4476	1884	4342	7954	6316	6130	7940	2438	5590	9800
432.225	0	6298	0	5260	0	0	0	0	9252	0	0	0	5224	0	5420	0	0	0	0	0	0	0	0	0	0	0	0	0	0	6350	0	0	0	0	0	0	0	0	0	0	0	0	0	6724	0	0	0	0	0
316.21	15986	19236	10906	11304	25766	1124	11434	11524	9286	15868	10254	29188	21592	14230	19922	4934	5840	10156	14118	19354	6036	16768	5548	15420	6978	10476	7340	6246	6296	8746	13086	8756	15102	10848	1186	11958	8852	10194	22710	5794	3890	7104	17512	5294	17810	14452	13336	11256	14778
346.219	9530	11260	5060	5638	13868	788	3802	6336	4742	6190	3746	12846	10922	5332	7650	1918	2718	3062	4190	6140	2474	7230	2174	5088	4170	3972	3246	3174	3146	4122	8414	3868	6998	6140	0	4416	2948	2412	3824	0	1506	3632	8858	0	6738	4576	4146	6922	2592
161.106	2838	4226	3804	3928	5202	3500	6474	5100	6676	5570	4122	2952	3594	3648	2912	5136	4320	4314	4210	5020	1858	3036	5974	3930	11002	3062	4214	4258	5108	2118	5388	3196	4710	3118	4732	8062	3438	3222	3758	4234	6110	5990	6338	3640	6224	4148	5116	5214	2860
230.162	26560	7146	14594	8686	14288	2766	8044	10958	8462	6146	12378	18708	4666	6392	6832	2120	0	2802	3276	28494	6600	26836	27734	9756	6648	4030	0	3008	2814	2406	5176	3564	5072	18124	1852	0	4980	1796	13218	93410	17148	76220	21594	18274	13006	15502	7726	3566	6892
475.262	3516	4866	3130	2662	4436	856	3462	4808	5184	4832	4954	6108	3734	3332	3748	4174	3634	6204	8466	4068	2078	3948	4244	2888	4530	8174	6528	7732	5214	3752	5972	4582	5500	4942	388	5866	2714	3428	5400	890	2198	1654	5886	1256	11512	12314	9174	3450	5564
204.077	3402	3838	3530	3942	2824	124	3872	3404	3896	5200	8368	8042	5668	4714	6102	2320	2716	5872	4802	3560	3488	4718	2998	4316	5506	4900	4214	4296	3856	4620	3724	4794	4284	5778	0	3018	6906	10724	8792	5744	2140	6684	7612	5160	5688	6248	5856	5040	7796
325.172	4828	4978	4878	5582	5832	408	7286	6100	8028	7484	3494	12140	5048	2742	5024	2112	3906	4116	7510	4312	2372	7492	2070	5394	8808	7118	3916	6088	4282	2978	4840	4468	6764	4836	0	5034	6002	9050	13228	3514	2294	4038	8408	3990	7988	6840	7698	0	8644
445.255	3522	4796	3412	2428	5174	870	3442	4916	4334	4928	2816	5374	3442	4170	3784	3196	2992	3520	5046	5126	3522	5284	3832	4396	3630	5374	6214	4982	4004	4036	6762	4216	4600	5228	410	6710	3168	3398	4440	2808	2632	3598	6738	3626	7802	6776	5338	4072	4392
344.217	5750	6180	4400	3802	9654	766	4514	7344	6262	7136	2530	8572	3534	2604	4740	1958	3734	4132	6084	6140	2746	6616	2900	6758	4436	0	4310	4082	4522	4252	7680	3464	7294	6336	834	8594	4554	5746	8266	3658	2208	3504	8384	4722	8806	7424	6650	4230	5936
305.124	0	5336	5566	7932	5824	894	10662	8392	9330	10526	10996	9782	13268	6498	12224	4348	6568	7800	0	6294	6176	6336	1740	6802	10708	11752	6002	8212	7056	4512	3856	6348	6690	0	1182	6558	13274	16416	14028	4450	2612	2548	5438	4034	9556	9966	11664	0	13078
268.153	63106	52528	24084	63874	52812	1386	40382	31884	48428	75846	10190	61252	17130	15682	25324	3276	7228	11312	10898	8736	7824	17744	16860	17902	8722	19952	29612	9830	11286	59360	63440	40254	30590	105042	810	19732	14432	20268	23048	8536	6038	32748	150776	8638	27246	25370	14930	23272	29728
287.196	96778	80636	37838	87622	85080	1348	28904	44836	41846	72740	11818	86788	27922	25570	30344	6182	15792	16668	18926	11464	13878	31656	9154	34794	8208	25522	50090	10018	12332	81054	95104	50184	54718	155672	0	27306	12458	14142	14954	11108	12794	55102	162498	13706	31622	22794	12854	25814	18036
431.22	1270	0	0	2098	4650	1894	2866	4876	4968	6404	3184	12268	4018	6266	3514	2686	2330	2908	5058	3654	2652	12792	14654	3524	5016	4260	0	2532	3778	5820	21416	4784	15518	6856	0	1788	3062	2298	3998	7326	7416	21772	11272	5876	7556	7218	6602	13614	4574
516.291	5866	9204	2872	3464	8122	918	4622	6850	5424	9234	2458	44740	3858	3846	4312	1462	2188	2602	4404	2716	1462	10790	2720	4350	2308	4218	5450	2534	2304	5864	36152	4952	21858	11218	0	4884	2486	1944	3076	2068	1938	29420	38014	1698	9640	7044	4276	8404	3074
397.196	5968	5852	4014	6106	5818	0	6426	4948	8562	10506	0	9806	8010	3032	8142	1926	2182	3760	5390	4364	5286	6510	1788	5626	3998	5408	3510	3448	3042	3022	3484	3810	5238	6082	0	4518	0	7310	12052	4806	1510	4240	5894	3180	6368	6600	5930	5956	7466
388.231	9782	6044	7924	6220	16906	900	0	11706	13564	12048	11210	13818	11928	4642	12322	3908	6846	7750	11034	8736	7558	9428	4796	13508	9830	9376	8258	9932	10018	9984	7806	9356	7442	11832	582	9892	5870	7178	8568	8992	4452	0	8146	9076	13768	12646	11350	10496	8512
203.118	52504	62980	47020	81266	31542	32906	40364	44758	51154	45536	77618	73932	71446	56522	78464	51146	27264	29618	52026	10280	33918	39466	68904	62262	38014	39522	30394	45094	37422	58554	94084	0	98006	67954	33402	22542	35000	47430	16880	110350	92708	81118	93234	84372	106076	71312	93230	29116	70424
519.241	5150	9088	4246	6170	7838	3722	5134	4554	4134	4712	4258	6654	4992	6406	3962	4720	3540	5830	6266	4976	4126	6630	14952	5992	5560	5916	6720	7558	7046	7428	15622	7240	10058	10378	6158	8082	3166	2796	3860	4558	13240	10442	8516	7678	6212	6672	6502	6860	5376
306.164	12556	12166	16286	6828	12390	2070	5052	3372	10346	5314	5216	3842	5068	4156	4354	3668	3872	6240	4866	13856	0	18958	3338	11356	6028	0	3550	9994	7482	3404	0	4582	4782	0	2114	2684	2916	2706	3232	5836	2474	2924	5768	11812	7970	0	3840	3566	2216
388.172	68276	113180	49880	82212	101446	30746	43742	64980	62564	82032	44972	121986	56176	91568	51302	37324	38656	52738	67238	75936	60290	114568	218546	77120	62750	71538	66940	67032	65496	115734	205744	95790	170242	140386	31686	92772	54708	38956	56044	86060	145556	205208	137630	118744	89886	89350	88740	91292	72180
314.137	1440	7404	0	2984	3328	10512	3490	4376	11392	0	3468	6112	2750	4276	2982	4508	0	4006	0	5010	3068	6732	23256	3440	3684	5074	10974	6560	2760	6240	13656	6016	12224	7202	12032	6844	3060	5968	3278	7532	11208	13494	7410	8414	5290	10394	4960	5708	3364
645.275	1938	3406	0	1714	2964	390	0	1898	0	3004	0	3718	1258	2698	1236	1194	0	0	1720	2552	1834	2782	9910	1830	0	1630	2060	0	1458	3676	7476	2512	5036	7076	0	1502	792	0	0	2190	6224	10946	4678	3128	0	1940	2592	1844	1466
247.139	22836	21600	19602	23764	23398	12480	13110	20180	19932	14458	24898	26384	24876	21738	27528	15862	12354	17768	14408	9066	9904	16526	23238	19798	7680	11820	10412	10302	8386	20682	25388	23476	26410	22520	6468	15756	11496	18578	15758	55640	33904	37984	45864	42486	19170	13360	14404	27310	13004
227.094	7262	6132	10592	7192	6834	6058	0	6714	6824	0	6800	7426	5416	6582	8854	5114	3624	4966	5194	5956	5948	10650	7098	5312	5096	8976	6860	7546	7086	9242	13674	5600	10112	8260	7162	18620	7056	9944	12104	4650	13002	10404	14398	3672	10970	8708	6564	10046	6884
472.159	2506	3608	1688	4010	4646	1152	2456	2448	2602	4462	2156	3256	2626	4176	2786	0	1278	1740	1566	3586	3392	3776	10664	3104	1700	2208	2476	1788	1960	5956	8110	4306	6142	11354	666	2252	2276	2200	1612	5136	9924	13448	6888	6434	2112	2596	2772	2944	2370
218.126	47710	26172	22556	21788	29758	1564	16702	0	17078	32010	32622	45918	27390	27284	34268	3942	5644	0	11712	22208	26914	47840	21936	42782	7752	21084	16752	5442	10692	43046	31576	24420	14494	85970	2016	3316	8050	24314	17484	23618	19660	49994	68110	27550	20536	14016	3780	21366	13444
271.085	3558	3162	4362	3964	4928	4000	4554	4366	5700	4534	6818	4822	5234	7394	5536	2720	0	0	5142	5784	3968	2904	5276	4224	7722	5390	6060	6260	5526	3218	4496	1890	4818	3314	7248	6906	2940	3814	4368	6774	5082	3828	3028	4512	6236	7222	5998	6312	6116
396.103	3760	3628	4686	3976	4554	2308	3740	4406	6894	3332	8430	4306	7006	8380	6472	0	0	0	3580	9472	3984	2710	4894	6450	10144	5158	7528	0	7472	4034	4508	0	5624	3128	4528	9850	0	3608	5270	9364	6024	5702	2714	5940	8122	7204	8254	7598	7562
514.206	5572	10942	3320	8324	13640	1842	3438	6878	3394	17372	3106	12058	4376	8788	4652	2194	2818	3292	4596	6858	4170	8130	31442	5256	3546	4462	4286	3772	2970	10928	24582	6190	14744	27914	1460	4222	3610	1882	3748	8256	21770	42146	19970	12200	4368	6550	5586	5922	5086
346.151	3628	4636	4538	4450	5010	0	7806	6490	6266	9644	6408	8352	8274	5400	9798	2438	4240	0	0	4168	5204	5334	2296	6820	5396	8158	3756	5526	5702	3436	2714	4800	7466	5770	402	3680	7946	7140	9596	3694	1524	0	7950	3802	7638	7550	8776	5452	10312
440.17	1210	5762	4796	3060	3696	5916	2254	4482	3818	6712	1868	3734	0	3570	2544	1496	1490	1980	3550	3682	2316	3928	21978	2308	0	2538	5368	1764	1048	6482	9242	3618	7320	11546	2692	2086	1966	1340	0	5550	10924	18196	8504	6128	1766	5950	1854	2102	1678
374.215	16770	19406	11388	15782	19008	2404	16720	22218	20496	16924	18438	28262	20890	6592	19394	10268	15984	15010	20716	16922	14994	29838	5102	23068	15744	21914	22498	18160	15892	18620	20950	19104	23324	16948	2212	21456	17874	20174	21964	8986	6148	9430	16132	8372	21946	22926	19016	18572	17680
248.148	75750	80152	66140	52432	79444	104718	108956	91104	157062	85290	165520	108072	132002	131260	113482	241212	160852	207836	177834	118728	20836	43640	99652	75034	165172	95372	136864	172206	140034	32372	90926	82218	69166	74074	162068	93158	57086	92652	60604	42812	177332	68824	86394	67296	103498	95448	143146	166222	89648
214.063	21912	27904	22618	28982	7234	0	18580	18302	25288	25612	15668	5314	7256	4900	20358	10992	0	9584	0	29020	5196	6870	10162	26530	7220	12422	20292	6996	15486	6186	5474	26764	4634	4408	0	8950	18164	15684	5560	5048	6118	5590	35602	4014	8776	9000	21688	6112	14478
215.057	21912	27904	22618	28982	28468	20388	18580	18302	25288	25612	15668	22404	17822	32762	20358	8608	12192	14294	13498	29020	31504	29230	46324	27640	10860	12422	20292	14084	15486	42568	46310	26764	36446	47752	12802	21856	18164	15684	8214	36182	51422	62320	38184	43502	14732	20674	21688	20410	14478
612.14	4176	4550	4646	5516	4568	4226	3622	4392	3856	3710	2410	2404	3782	6174	3368	2896	3106	3690	3430	5678	5696	4750	6604	3742	2610	2308	3474	3470	2974	7994	5084	5448	4026	5168	2242	4960	3792	3338	2254	6100	7862	6662	3396	7176	3028	3644	4432	3412	2808
244.076	12494	11604	12858	10874	11580	18720	13748	14216	16250	10334	11862	9214	12678	11500	10596	18836	16690	16784	17566	15490	13228	9282	13160	10878	13384	15540	15542	15400	15332	11206	8044	7260	8432	8184	19812	18538	13654	15742	9650	10944	11478	9512	0	8696	15564	15344	13816	10488	12910
183.067	7742	19224	32036	11628	12928	58438	17126	20990	31606	18984	10360	15316	9026	13784	11630	15476	10700	13978	17650	15070	13384	15428	51020	11010	7104	14526	33530	14014	7606	23914	23562	15898	20922	23588	40506	13140	14308	19502	11672	26258	29956	33546	22338	26326	11126	34906	12278	11054	11354
544.137	6402	4858	6618	6378	3366	3934	5410	6134	4920	3864	5034	2470	5324	6422	4788	9578	8744	10742	7532	7462	5394	7380	3976	5096	7676	3854	5642	7482	7324	7242	3070	7924	4038	2006	3466	6888	9890	8196	8436	7852	4082	3410	2490	5932	6222	6352	9356	6268	8060
484.228	6486	9170	3680	6694	9970	0	7268	4414	3184	5692	2388	8748	10658	4144	10860	1014	2292	2806	3014	4498	2836	1342	0	5212	2082	4126	1466	2568	1524	2612	4242	2882	4340	4180	374	4130	4008	2746	13570	950	0	0	2680	0	3798	5460	5170	0	6348
654.187	4898	5148	3798	5652	5578	3708	3844	7594	4636	6612	4522	2812	4604	7314	4182	4682	5032	6214	4336	7136	4858	5214	7950	4630	4364	4312	3806	4868	4184	7018	5720	5034	5174	5776	2536	4260	5614	3092	4402	5808	7574	7842	4640	6088	4600	5166	5488	4798	5030
340.072	4776	4216	4310	5274	5752	4908	4212	3824	4702	5574	2576	3636	3288	5950	2968	2848	2956	3330	3132	5612	5574	5296	8226	4632	2366	2438	3524	3036	3430	7464	6164	4708	5916	7962	2916	5084	3974	3520	1620	7062	10966	9570	5890	8024	3136	3388	3486	4090	2954
308.081	1674	4532	7702	2816	2698	16082	4648	5864	6514	3760	2676	3092	2230	3744	2308	3848	3330	3654	4070	4280	2908	2810	11246	2368	1438	3768	7762	3474	2262	4662	5066	3194	4214	4832	9958	3394	3328	4088	2834	5054	6354	6478	3266	4564	2196	7580	2950	2464	2336
397.083	23226	17070	22466	21452	14468	18660	17756	22352	19400	13092	22524	9976	20172	25840	18396	38756	34690	37720	30154	27350	21764	21680	16788	17766	30712	18690	22810	29382	26874	23406	12018	20206	13862	10762	18654	29236	32772	32144	32758	24182	17250	11490	7972	20834	28254	26616	33378	21580	25976
257.269	1502	3844	1716	4258	4196	2848	2550	4086	2748	5516	2920	4638	3074	4104	3500	2816	3306	3622	3118	3662	2964	4310	6556	3266	3152	2824	3098	3364	2780	4436	5544	3380	4670	4820	1158	3160	2994	2288	3952	3832	5068	7362	5824	4034	3168	3632	2832	2862	3662
507.132	11022	10842	7964	11890	14764	11292	10388	13570	10146	14402	10026	10312	9944	14510	9524	11950	10218	10870	11196	13344	9226	10200	21076	10036	9890	9894	11166	9514	11274	12434	15106	8660	12130	16296	7976	10450	8582	5478	6962	11744	19870	17216	11650	0	11352	11840	10988	11468	7820
132.055	6418	3008	5172	4694	2494	0	10244	2334	6298	4436	15712	9232	8810	19298	11920	0	0	5616	2206	11424	18410	9904	2764	8216	11022	3542	3024	6852	4342	12154	2980	11150	7342	6734	0	3362	12836	7012	8100	24212	4624	2540	7022	15096	3018	3394	6414	10200	3946
382.117	8734	8482	5784	8828	12278	8448	7268	9098	7238	12434	7544	10054	8186	10962	7958	7966	7410	8176	7746	9494	6498	9104	18664	7862	6988	7416	7494	7160	7424	9460	13284	6492	9804	12754	5878	6600	6536	3944	5176	9320	0	15388	11090	10408	7714	8234	6910	7826	8080
494.106	5424	3682	5602	4150	5256	11912	6694	5520	6792	4272	4544	3028	4424	3900	3820	10522	8946	0	6800	5050	3922	2808	6552	4276	4408	5520	6098	5786	6384	2852	2816	1720	1994	2436	13018	7874	4332	4300	3628	3106	5432	2682	2326	2218	5144	5486	4222	3166	3022
272.068	28556	20840	30644	27164	20668	49430	30110	35416	30236	19428	27170	13966	24992	28242	23628	52020	46790	46046	36754	30064	27576	20914	21942	23364	32824	27230	31888	32452	34924	28322	14984	23148	15044	12944	36820	34034	33084	36154	30388	23986	21824	15530	13256	20668	29396	31980	34914	22984	28404
165.047	4214	4306	6290	3212	11750	2874	5940	9118	4582	0	23264	68740	32744	13506	26962	17592	19258	10118	10806	6704	11230	75444	32304	21004	33628	8488	7134	14856	12586	5326	14234	8068	20900	19990	3476	14236	13036	14314	6474	27804	8492	41606	20736	15828	13758	11792	12524	28826	8940
522.098	34096	21218	36618	28978	23124	58246	30032	42730	33282	20530	27648	10604	27196	30382	23152	67560	51814	58386	41552	32610	26674	22378	25228	23286	37658	28196	38126	41314	40590	29178	12990	21064	12814	13830	46080	41348	38870	41366	35776	26410	26270	13694	11406	22494	36726	36592	39140	21334	28944
632.147	8134	7474	5186	7350	8772	9940	7696	7930	7454	9330	6566	4740	5340	7964	6426	8148	7334	7146	6702	7154	6706	4998	12952	6432	5816	7094	7202	6566	7578	7728	7880	4152	5062	9370	6796	6912	5682	3974	3894	6164	14468	8158	5738	6990	6332	5674	6110	5132	4750
257.23	0	4418	0	4162	4356	2422	0	4208	4328	4972	0	5184	3826	4512	0	0	0	0	3802	4104	3010	3990	6682	3714	0	3424	0	0	0	5156	6268	3728	5458	5072	0	3620	3588	0	0	4476	4712	6356	5658	4466	3946	4724	4174	3846	4658
465.086	5204	4628	5042	5342	5796	7360	4566	4718	5950	5410	2868	3278	3456	6504	4088	2928	3682	3126	3456	7134	6274	4930	10592	6112	2462	3468	5160	3706	3816	7494	7826	4096	5686	8346	4188	5652	3542	2830	1894	7190	11912	9336	4868	0	3866	4220	4210	3994	3132
232.108	5896	6358	6200	7182	7648	1096	4066	5440	4704	8478	12642	15018	15192	13452	18406	1582	2096	4588	3110	6992	11818	13740	8560	13396	6972	7548	5476	3568	5854	12684	13084	10764	7574	15492	804	0	4488	14912	11284	11960	5574	24282	26400	15686	7432	4788	3908	11260	8764
590.101	4876	3798	4678	5230	5130	9524	5028	4150	5844	4788	3092	2448	3620	5256	3954	3378	3848	3746	3570	4920	5576	3380	10512	4114	2138	3080	4252	4088	3936	7178	5722	3624	4222	7524	5004	6852	3336	3298	1820	5780	10514	6156	3814	5348	3262	3962	3920	3308	2338
647.113	19900	9752	20794	17292	13554	44954	21700	24206	21410	11802	14742	4466	15594	15206	12256	47714	39386	38252	23436	17084	15182	8832	14418	12332	18670	15754	20058	21880	23612	14544	6532	8682	5632	6530	30476	26526	20136	20728	15684	12006	15980	6004	5260	9196	18948	17932	18902	12492	14212
897.143	4744	1956	4468	3246	2856	16066	5668	7258	5678	2844	2920	900	3742	2590	2688	14882	9490	8940	6056	3490	3226	1670	3278	2656	3276	4398	5016	5078	5486	3150	1484	0	782	1258	10662	5878	3954	4198	2580	1820	3592	0	882	1232	4240	4114	3610	2076	2532
772.127	10920	5088	9290	8484	6186	33424	11194	12516	12906	6030	7234	2282	6922	6638	6574	30138	20190	20102	13266	9080	6928	4044	7690	5230	8926	8878	11364	11882	12710	7280	4438	3316	2166	3428	22134	14824	9404	10726	8050	4708	9022	3240	1930	3438	9450	8930	9652	5532	6470
245.138	28430	28284	20556	30810	29576	888	21742	21588	24528	44758	18808	44782	19562	14018	31886	3714	7636	14320	12290	9992	15698	21428	18126	26210	12968	19998	15284	10354	11692	36158	46714	28392	18762	62788	1474	7968	13730	20960	21804	8940	8474	34656	90942	8642	20872	12184	12558	20552	20048
375.045	8070	4538	8172	6306	0	30026	9748	10564	11250	5592	5646	3096	6886	5450	5056	16418	15038	11966	8580	7006	6264	2918	8926	4542	5244	9734	9646	8694	10022	5330	3966	2254	2598	4852	22888	9094	6610	6346	4750	3750	8004	2664	3148	3218	7314	7026	6780	4530	4658
212.117	0	0	6328	7272	11576	1180	9370	13578	8938	20066	0	20680	21198	9646	11366	4866	0	16410	9812	6994	6806	14378	2712	10514	15796	14706	0	6108	9034	6982	7948	0	7164	0	1340	6926	0	43276	28228	10950	2402	3864	26380	5778	20666	15648	18746	14722	29700
500.06	3270	2320	3544	3020	3644	24190	5346	5136	5604	3182	2482	1258	2934	2078	3058	10050	7192	6568	4072	3000	2914	1402	4080	1932	2824	4416	4402	3982	4454	2152	1692	1168	944	1828	13826	3920	2248	2910	2256	1498	3628	1126	1014	1336	3178	2988	2448	1902	1816
125.015	7650	7100	6782	7938	10940	20656	11508	11202	9498	0	4928	4892	6118	4898	5978	8142	10066	8156	7628	5968	5476	4002	6900	5802	4604	9628	8074	6390	7724	6222	6404	3310	3364	5742	12834	6474	5594	5664	4410	3470	6210	3810	5948	3278	7196	6496	5692	3890	5614
633.099	6282	3498	4978	5764	4140	16506	8520	10344	8144	5790	6550	2352	7054	5780	6256	18800	15440	12172	10284	5128	6286	2362	6276	4580	4880	9886	10942	9448	9896	5066	1732	1652	1402	3672	17588	11578	6886	7572	5138	3494	7352	0	1872	2346	7432	7096	7084	3934	5304
758.114	4122	1628	2496	2874	1660	12326	4578	5316	4888	2618	3094	0	3156	2172	2730	11030	10266	7860	5046	2446	3126	0	3032	2000	2410	5684	5614	4496	6336	2404	1076	934	0	1340	12664	5994	3436	4320	1954	1848	4218	0	894	0	4020	3650	2966	2078	2678
490.107	5452	4436	7006	4388	4384	6098	4216	5516	9324	3520	6532	5726	5990	7792	4076	9320	6030	9362	9606	8856	4032	8290	9308	5606	7782	5074	7042	8788	7216	4648	5652	2584	4196	4286	7136	14268	4760	7620	7516	7652	6640	6222	3812	5222	9014	8464	8320	6824	5060
365.093	5820	5242	7048	4976	5004	3140	3868	4416	8308	3910	7384	6764	6106	7824	4436	8506	6392	8918	9186	8882	4676	10366	8974	6594	10852	4570	5800	8950	7334	0	6230	4814	6718	3398	4340	12214	5426	8902	8928	9136	7174	6868	5460	7394	10652	8708	9022	9452	6408
133.037	23072	20528	16326	24966	12690	22258	28630	30508	28828	21288	28604	16974	26110	29406	28926	39066	38702	34616	36648	20512	27736	15290	20312	23584	26462	0	36160	30454	33504	32700	20746	23152	20780	26198	31500	39884	39066	36934	36886	25134	25482	19298	18856	21078	35588	34478	35150	21628	46218
383.068	4698	4010	4078	4688	2536	4866	5238	6584	6806	4400	6308	3364	6412	7056	5538	10254	9322	9380	9270	4736	5146	3238	4654	5170	6034	8212	8962	7142	7084	5564	3630	3822	3254	4490	8044	11300	7876	9136	8060	4764	6276	3704	3326	4732	7714	7024	7352	4944	8786
383.18	5014	5758	4210	4334	4550	0	8048	5978	7736	7516	4762	10900	5692	3246	5418	2024	3686	5312	0	6034	4578	10814	0	6906	4846	7824	6084	5122	4952	5394	5420	5912	8432	5722	0	4942	6390	8032	9718	3380	1892	3690	7088	3482	8366	8332	5776	10230	7700
[truncated: 2,067 more rows]

## Sheet: Supp. Table S3. Liver C_Gou
Supplementary table S6. Liver metabolomes for the chubs and gudgeons (n=49 individuals)
[truncated: 2,721 more rows]

## Sheet: Supp. Table S4. Muscle C_Gou
Supplementary table S7. Muscle metabolomes for the chubs and gudgeons (n=49 individuals)
[truncated: 1,253 more rows]

[truncated: 4 more sheets: Supp. Table S5. MetGem, Supp. Table S6. Gut ANOVA2, Supp. Table S7. Liver ANOVA2, Supp. Table S8. Muscle ANOVA2]
